# Supplementary material for: Encystation and Stress Responses under the Control of Ubiquitin-like Proteins in Pathogenic Amoebae
Source: Microorganisms. 2023 Oct 31;11(11):2670. doi: 10.3390/microorganisms11112670 (PMC10673212; doi:10.3390/microorganisms11112670)
Supplement: Supplementary file 1 [file microorganisms-11-02670-s001.zip]

Archive with 1 entries (1 files):
- microorganisms-2655752-supplementary.xlsx
