# Supplementary material for: Encystation and Stress Responses under the Control of Ubiquitin-like Proteins in Pathogenic Amoebae
Source: Microorganisms. 2023 Oct 31;11(11):2670. doi: 10.3390/microorganisms11112670 (PMC10673212; doi:10.3390/microorganisms11112670)
Supplement: Supplementary file 1 [file microorganisms-11-02670-s001.zip › microorganisms-2655752-supplementary.xlsx]

## Sheet: Sheet1
Samba-Louaka et al., Microorganisms. Table S1. Genes encoding Ubiquitin-like associated function in pathogenic amoebae
GENE PRODUCT DB	GENE PRODUCT ID	SYMBOL	QUALIFIER	GO TERM	GO NAME	ECO ID	GO EVIDENCE CODE	REFERENCE	WITH/FROM	TAXON ID	ASSIGNED BY	ANNOTATION EXTENSION	GO ASPECT	taxon_name	taxon_subset
UniProtKB	A0A0A1TU68	EIN_376100	enables	GO:0004842	ubiquitin-protein transferase activity	ECO:0000256	IEA	GO_REF:0000002	InterPro:IPR031127	370355	InterPro	NA	F	Entamoeba invadens IP1	Entamoeba invadens
UniProtKB	A0A0A1TUL2	EIN_469860	enables	GO:0008641	ubiquitin-like modifier activating enzyme activity	ECO:0000256	IEA	GO_REF:0000002	InterPro:IPR035985	370355	InterPro	NA	F	Entamoeba invadens IP1	Entamoeba invadens
UniProtKB	A0A0A1TV77	EIN_064670	enables	GO:0004843	cysteine-type deubiquitinase activity	ECO:0000256	IEA	GO_REF:0000002	InterPro:IPR001394|InterPro:IPR018200	370355	InterPro	NA	F	Entamoeba invadens IP1	Entamoeba invadens
UniProtKB	A0A0A1TW13	EIN_173890	enables	GO:0061630	ubiquitin protein ligase activity	ECO:0000256	IEA	GO_REF:0000002	InterPro:IPR039164	370355	InterPro	NA	F	Entamoeba invadens IP1	Entamoeba invadens
UniProtKB	A0A0A1TW13	EIN_173890	enables	GO:0061630	ubiquitin protein ligase activity	ECO:0000256	IEA	GO_REF:0000104	UniRule:UR001116780	370355	UniProt	NA	F	Entamoeba invadens IP1	Entamoeba invadens
UniProtKB	A0A0A1TW26	EIN_174040	enables	GO:0004843	cysteine-type deubiquitinase activity	ECO:0000256	IEA	GO_REF:0000002	InterPro:IPR001394|InterPro:IPR018200	370355	InterPro	NA	F	Entamoeba invadens IP1	Entamoeba invadens
UniProtKB	A0A0A1TW26	EIN_174040	enables	GO:0004843	cysteine-type deubiquitinase activity	ECO:0000501	IEA	GO_REF:0000003	EC:3.4.19.12	370355	UniProt	NA	F	Entamoeba invadens IP1	Entamoeba invadens
UniProtKB	A0A0A1TWK2	EIN_469320	enables	GO:0043130	ubiquitin binding	ECO:0000256	IEA	GO_REF:0000002	InterPro:IPR003892	370355	InterPro	NA	F	Entamoeba invadens IP1	Entamoeba invadens
UniProtKB	A0A0A1TWS9	EIN_409860	enables	GO:0008641	ubiquitin-like modifier activating enzyme activity	ECO:0000256	IEA	GO_REF:0000002	InterPro:IPR035985	370355	InterPro	NA	F	Entamoeba invadens IP1	Entamoeba invadens
UniProtKB	A0A0A1TWU6	EIN_410310	enables	GO:0043130	ubiquitin binding	ECO:0000256	IEA	GO_REF:0000002	InterPro:IPR002014	370355	InterPro	NA	F	Entamoeba invadens IP1	Entamoeba invadens
UniProtKB	A0A0A1TWZ4	EIN_198060	enables	GO:0004842	ubiquitin-protein transferase activity	ECO:0000256	IEA	GO_REF:0000002	InterPro:IPR045129	370355	InterPro	NA	F	Entamoeba invadens IP1	Entamoeba invadens
UniProtKB	A0A0A1TXT1	EIN_328920	enables	GO:0004842	ubiquitin-protein transferase activity	ECO:0000256	IEA	GO_REF:0000002	InterPro:IPR031127	370355	InterPro	NA	F	Entamoeba invadens IP1	Entamoeba invadens
UniProtKB	A0A0A1TXW1	EIN_113590	enables	GO:0061630	ubiquitin protein ligase activity	ECO:0000256	IEA	GO_REF:0000002	InterPro:IPR039164	370355	InterPro	NA	F	Entamoeba invadens IP1	Entamoeba invadens
UniProtKB	A0A0A1TXW1	EIN_113590	enables	GO:0061630	ubiquitin protein ligase activity	ECO:0000256	IEA	GO_REF:0000104	UniRule:UR001116780	370355	UniProt	NA	F	Entamoeba invadens IP1	Entamoeba invadens
UniProtKB	A0A0A1TY02	EIN_114220	enables	GO:0061630	ubiquitin protein ligase activity	ECO:0000256	IEA	GO_REF:0000002	InterPro:IPR044288	370355	InterPro	NA	F	Entamoeba invadens IP1	Entamoeba invadens
UniProtKB	A0A0A1TY42	EIN_030910	enables	GO:0043130	ubiquitin binding	ECO:0000256	IEA	GO_REF:0000002	InterPro:IPR002014	370355	InterPro	NA	F	Entamoeba invadens IP1	Entamoeba invadens
UniProtKB	A0A0A1TYE4	EIN_033950	enables	GO:0061630	ubiquitin protein ligase activity	ECO:0000256	IEA	GO_REF:0000002	InterPro:IPR039133	370355	InterPro	NA	F	Entamoeba invadens IP1	Entamoeba invadens
UniProtKB	A0A0A1TYH1	EIN_034600	enables	GO:0031625	ubiquitin protein ligase binding	ECO:0000256	IEA	GO_REF:0000002	InterPro:IPR001373	370355	InterPro	NA	F	Entamoeba invadens IP1	Entamoeba invadens
UniProtKB	A0A0A1TZ57	EIN_044230	enables	GO:0031625	ubiquitin protein ligase binding	ECO:0000256	IEA	GO_REF:0000002	InterPro:IPR001373	370355	InterPro	NA	F	Entamoeba invadens IP1	Entamoeba invadens
UniProtKB	A0A0A1TZ89	EIN_197540	enables	GO:0031625	ubiquitin protein ligase binding	ECO:0000256	IEA	GO_REF:0000002	InterPro:IPR001373	370355	InterPro	NA	F	Entamoeba invadens IP1	Entamoeba invadens
UniProtKB	A0A0A1TZE5	EIN_316840	enables	GO:0004843	cysteine-type deubiquitinase activity	ECO:0000256	IEA	GO_REF:0000002	InterPro:IPR001394	370355	InterPro	NA	F	Entamoeba invadens IP1	Entamoeba invadens
UniProtKB	A0A0A1TZG1	EIN_317940	enables	GO:0031625	ubiquitin protein ligase binding	ECO:0000256	IEA	GO_REF:0000002	InterPro:IPR001373	370355	InterPro	NA	F	Entamoeba invadens IP1	Entamoeba invadens
UniProtKB	A0A0A1TZM7	EIN_320060	enables	GO:0043130	ubiquitin binding	ECO:0000256	IEA	GO_REF:0000002	InterPro:IPR002014|InterPro:IPR044836	370355	InterPro	NA	F	Entamoeba invadens IP1	Entamoeba invadens
UniProtKB	A0A0A1U047	EIN_094990	enables	GO:0043130	ubiquitin binding	ECO:0000256	IEA	GO_REF:0000002	InterPro:IPR002014	370355	InterPro	NA	F	Entamoeba invadens IP1	Entamoeba invadens
UniProtKB	A0A0A1U067	EIN_095320	enables	GO:0043130	ubiquitin binding	ECO:0000256	IEA	GO_REF:0000002	InterPro:IPR002014	370355	InterPro	NA	F	Entamoeba invadens IP1	Entamoeba invadens
UniProtKB	A0A0A1U0G2	EIN_096240	enables	GO:0004843	cysteine-type deubiquitinase activity	ECO:0000256	IEA	GO_REF:0000002	InterPro:IPR001578|InterPro:IPR017390|InterPro:IPR036959	370355	InterPro	NA	F	Entamoeba invadens IP1	Entamoeba invadens
UniProtKB	A0A0A1U0G2	EIN_096240	enables	GO:0004843	cysteine-type deubiquitinase activity	ECO:0000501	IEA	GO_REF:0000003	EC:3.4.19.12	370355	UniProt	NA	F	Entamoeba invadens IP1	Entamoeba invadens
UniProtKB	A0A0A1U0G2	EIN_096240	enables	GO:0004843	cysteine-type deubiquitinase activity	ECO:0000256	IEA	GO_REF:0000104	UniRule:UR000356809	370355	UniProt	NA	F	Entamoeba invadens IP1	Entamoeba invadens
UniProtKB	A0A0A1U0L7	EIN_097070	enables	GO:0004842	ubiquitin-protein transferase activity	ECO:0000256	IEA	GO_REF:0000002	InterPro:IPR003977|InterPro:IPR031127	370355	InterPro	NA	F	Entamoeba invadens IP1	Entamoeba invadens
UniProtKB	A0A0A1U121	EIN_410950	enables	GO:0004843	cysteine-type deubiquitinase activity	ECO:0000256	IEA	GO_REF:0000002	InterPro:IPR001394|InterPro:IPR018200	370355	InterPro	NA	F	Entamoeba invadens IP1	Entamoeba invadens
UniProtKB	A0A0A1U134	EIN_410960	enables	GO:0004843	cysteine-type deubiquitinase activity	ECO:0000501	IEA	GO_REF:0000003	EC:3.4.19.12	370355	UniProt	NA	F	Entamoeba invadens IP1	Entamoeba invadens
UniProtKB	A0A0A1U134	EIN_410960	enables	GO:0004843	cysteine-type deubiquitinase activity	ECO:0000256	IEA	GO_REF:0000104	UniRule:UR001426776	370355	UniProt	NA	F	Entamoeba invadens IP1	Entamoeba invadens
UniProtKB	A0A0A1U181	EIN_113900	enables	GO:0031625	ubiquitin protein ligase binding	ECO:0000256	IEA	GO_REF:0000002	InterPro:IPR001373	370355	InterPro	NA	F	Entamoeba invadens IP1	Entamoeba invadens
UniProtKB	A0A0A1U1P4	EIN_309560	enables	GO:0008641	ubiquitin-like modifier activating enzyme activity	ECO:0000256	IEA	GO_REF:0000002	InterPro:IPR035985	370355	InterPro	NA	F	Entamoeba invadens IP1	Entamoeba invadens
UniProtKB	A0A0A1U1P4	EIN_309560	enables	GO:0019781	NEDD8 activating enzyme activity	ECO:0000501	IEA	GO_REF:0000003	EC:6.2.1.64	370355	UniProt	NA	F	Entamoeba invadens IP1	Entamoeba invadens
UniProtKB	A0A0A1U1P4	EIN_309560	enables	GO:0019781	NEDD8 activating enzyme activity	ECO:0000256	IEA	GO_REF:0000104	UniRule:UR001455778	370355	UniProt	NA	F	Entamoeba invadens IP1	Entamoeba invadens
UniProtKB	A0A0A1U1S5	EIN_418530	enables	GO:0004843	cysteine-type deubiquitinase activity	ECO:0000256	IEA	GO_REF:0000002	InterPro:IPR001394|InterPro:IPR018200	370355	InterPro	NA	F	Entamoeba invadens IP1	Entamoeba invadens
UniProtKB	A0A0A1U1T7	EIN_418600	enables	GO:0008641	ubiquitin-like modifier activating enzyme activity	ECO:0000256	IEA	GO_REF:0000002	InterPro:IPR035985	370355	InterPro	NA	F	Entamoeba invadens IP1	Entamoeba invadens
UniProtKB	A0A0A1U1T7	EIN_418600	enables	GO:0019948	SUMO activating enzyme activity	ECO:0000256	IEA	GO_REF:0000002	InterPro:IPR030661	370355	InterPro	NA	F	Entamoeba invadens IP1	Entamoeba invadens
UniProtKB	A0A0A1U223	EIN_222550	enables	GO:0043130	ubiquitin binding	ECO:0000256	IEA	GO_REF:0000002	InterPro:IPR003892	370355	InterPro	NA	F	Entamoeba invadens IP1	Entamoeba invadens
UniProtKB	A0A0A1U271	EIN_222970	enables	GO:0004843	cysteine-type deubiquitinase activity	ECO:0000256	IEA	GO_REF:0000002	InterPro:IPR001394|InterPro:IPR018200	370355	InterPro	NA	F	Entamoeba invadens IP1	Entamoeba invadens
UniProtKB	A0A0A1U293	EIN_224200	enables	GO:0004843	cysteine-type deubiquitinase activity	ECO:0000256	IEA	GO_REF:0000002	InterPro:IPR001394|InterPro:IPR018200	370355	InterPro	NA	F	Entamoeba invadens IP1	Entamoeba invadens
UniProtKB	A0A0A1U2I3	EIN_225970	enables	GO:0031625	ubiquitin protein ligase binding	ECO:0000256	IEA	GO_REF:0000002	InterPro:IPR001373	370355	InterPro	NA	F	Entamoeba invadens IP1	Entamoeba invadens
UniProtKB	A0A0A1U344	EIN_230650	enables	GO:0004842	ubiquitin-protein transferase activity	ECO:0000256	IEA	GO_REF:0000002	InterPro:IPR000569|InterPro:IPR035983	370355	InterPro	NA	F	Entamoeba invadens IP1	Entamoeba invadens
UniProtKB	A0A0A1U344	EIN_230650	enables	GO:0061630	ubiquitin protein ligase activity	ECO:0000256	IEA	GO_REF:0000002	InterPro:IPR044611	370355	InterPro	NA	F	Entamoeba invadens IP1	Entamoeba invadens
UniProtKB	A0A0A1U3G8	EIN_095500	enables	GO:0061630	ubiquitin protein ligase activity	ECO:0000256	IEA	GO_REF:0000002	InterPro:IPR039164	370355	InterPro	NA	F	Entamoeba invadens IP1	Entamoeba invadens
UniProtKB	A0A0A1U3G8	EIN_095500	enables	GO:0061630	ubiquitin protein ligase activity	ECO:0000256	IEA	GO_REF:0000104	UniRule:UR001116780	370355	UniProt	NA	F	Entamoeba invadens IP1	Entamoeba invadens
UniProtKB	A0A0A1U3V6	EIN_114930	enables	GO:0004842	ubiquitin-protein transferase activity	ECO:0000256	IEA	GO_REF:0000002	InterPro:IPR039780	370355	InterPro	NA	F	Entamoeba invadens IP1	Entamoeba invadens
UniProtKB	A0A0A1U4F2	EIN_410940	enables	GO:0004843	cysteine-type deubiquitinase activity	ECO:0000256	IEA	GO_REF:0000002	InterPro:IPR001394|InterPro:IPR018200	370355	InterPro	NA	F	Entamoeba invadens IP1	Entamoeba invadens
UniProtKB	A0A0A1U501	EIN_418060	enables	GO:0043130	ubiquitin binding	ECO:0000256	IEA	GO_REF:0000002	InterPro:IPR003892	370355	InterPro	NA	F	Entamoeba invadens IP1	Entamoeba invadens
UniProtKB	A0A0A1U5H8	EIN_222380	enables	GO:0043130	ubiquitin binding	ECO:0000256	IEA	GO_REF:0000002	InterPro:IPR002014	370355	InterPro	NA	F	Entamoeba invadens IP1	Entamoeba invadens
UniProtKB	A0A0A1U5K8	EIN_495430	enables	GO:0031625	ubiquitin protein ligase binding	ECO:0000256	IEA	GO_REF:0000002	InterPro:IPR001373	370355	InterPro	NA	F	Entamoeba invadens IP1	Entamoeba invadens
UniProtKB	A0A0A1U5X1	EIN_226430	enables	GO:0004842	ubiquitin-protein transferase activity	ECO:0000256	IEA	GO_REF:0000002	InterPro:IPR010606|InterPro:IPR037252	370355	InterPro	NA	F	Entamoeba invadens IP1	Entamoeba invadens
UniProtKB	A0A0A1U5X2	EIN_425050	enables	GO:0019789	SUMO transferase activity	ECO:0000256	IEA	GO_REF:0000002	InterPro:IPR042123	370355	InterPro	NA	F	Entamoeba invadens IP1	Entamoeba invadens
UniProtKB	A0A0A1U632	EIN_425070	enables	GO:0004843	cysteine-type deubiquitinase activity	ECO:0000256	IEA	GO_REF:0000002	InterPro:IPR001394|InterPro:IPR018200	370355	InterPro	NA	F	Entamoeba invadens IP1	Entamoeba invadens
UniProtKB	A0A0A1U654	EIN_425420	enables	GO:0004843	cysteine-type deubiquitinase activity	ECO:0000256	IEA	GO_REF:0000002	InterPro:IPR001394|InterPro:IPR018200	370355	InterPro	NA	F	Entamoeba invadens IP1	Entamoeba invadens
UniProtKB	A0A0A1U654	EIN_425420	enables	GO:0004843	cysteine-type deubiquitinase activity	ECO:0000501	IEA	GO_REF:0000003	EC:3.4.19.12	370355	UniProt	NA	F	Entamoeba invadens IP1	Entamoeba invadens
UniProtKB	A0A0A1U687	EIN_229130	enables	GO:0004842	ubiquitin-protein transferase activity	ECO:0000256	IEA	GO_REF:0000002	InterPro:IPR031127	370355	InterPro	NA	F	Entamoeba invadens IP1	Entamoeba invadens
UniProtKB	A0A0A1U693	EIN_096080	enables	GO:0008641	ubiquitin-like modifier activating enzyme activity	ECO:0000256	IEA	GO_REF:0000002	InterPro:IPR035985	370355	InterPro	NA	F	Entamoeba invadens IP1	Entamoeba invadens
UniProtKB	A0A0A1U6G6	EIN_403010	enables	GO:0004842	ubiquitin-protein transferase activity	ECO:0000256	IEA	GO_REF:0000002	InterPro:IPR000569|InterPro:IPR035983	370355	InterPro	NA	F	Entamoeba invadens IP1	Entamoeba invadens
UniProtKB	A0A0A1U6G6	EIN_403010	enables	GO:0061630	ubiquitin protein ligase activity	ECO:0000256	IEA	GO_REF:0000002	InterPro:IPR044611	370355	InterPro	NA	F	Entamoeba invadens IP1	Entamoeba invadens
UniProtKB	A0A0A1U7M3	EIN_359660	enables	GO:0004842	ubiquitin-protein transferase activity	ECO:0000256	IEA	GO_REF:0000002	InterPro:IPR000569|InterPro:IPR035983	370355	InterPro	NA	F	Entamoeba invadens IP1	Entamoeba invadens
UniProtKB	A0A0A1U7M3	EIN_359660	enables	GO:0061630	ubiquitin protein ligase activity	ECO:0000256	IEA	GO_REF:0000002	InterPro:IPR044611	370355	InterPro	NA	F	Entamoeba invadens IP1	Entamoeba invadens
UniProtKB	A0A0A1U7N7	EIN_359350	enables	GO:0043130	ubiquitin binding	ECO:0000256	IEA	GO_REF:0000002	InterPro:IPR003892	370355	InterPro	NA	F	Entamoeba invadens IP1	Entamoeba invadens
UniProtKB	A0A0A1U7P7	EIN_419290	enables	GO:0004842	ubiquitin-protein transferase activity	ECO:0000256	IEA	GO_REF:0000002	InterPro:IPR000569|InterPro:IPR035983	370355	InterPro	NA	F	Entamoeba invadens IP1	Entamoeba invadens
UniProtKB	A0A0A1U7V4	EIN_485520	enables	GO:0061630	ubiquitin protein ligase activity	ECO:0000256	IEA	GO_REF:0000002	InterPro:IPR033489	370355	InterPro	NA	F	Entamoeba invadens IP1	Entamoeba invadens
UniProtKB	A0A0A1U7Y1	EIN_222010	enables	GO:0004843	cysteine-type deubiquitinase activity	ECO:0000256	IEA	GO_REF:0000002	InterPro:IPR001394|InterPro:IPR018200	370355	InterPro	NA	F	Entamoeba invadens IP1	Entamoeba invadens
UniProtKB	A0A0A1U817	EIN_268100	enables	GO:0004843	cysteine-type deubiquitinase activity	ECO:0000256	IEA	GO_REF:0000002	InterPro:IPR001394	370355	InterPro	NA	F	Entamoeba invadens IP1	Entamoeba invadens
UniProtKB	A0A0A1U820	EIN_222760	enables	GO:0004843	cysteine-type deubiquitinase activity	ECO:0000256	IEA	GO_REF:0000002	InterPro:IPR001394	370355	InterPro	NA	F	Entamoeba invadens IP1	Entamoeba invadens
UniProtKB	A0A0A1U820	EIN_222760	enables	GO:0004843	cysteine-type deubiquitinase activity	ECO:0000256	IEA	GO_REF:0000117	ARBA:ARBA00026880	370355	UniProt	NA	F	Entamoeba invadens IP1	Entamoeba invadens
UniProtKB	A0A0A1U8L9	EIN_152720	enables	GO:0061630	ubiquitin protein ligase activity	ECO:0000256	IEA	GO_REF:0000002	InterPro:IPR045103	370355	InterPro	NA	F	Entamoeba invadens IP1	Entamoeba invadens
UniProtKB	A0A0A1U8R5	EIN_151340	enables	GO:0004842	ubiquitin-protein transferase activity	ECO:0000256	IEA	GO_REF:0000002	InterPro:IPR031127	370355	InterPro	NA	F	Entamoeba invadens IP1	Entamoeba invadens
UniProtKB	A0A0A1U8W2	EIN_153760	enables	GO:0043130	ubiquitin binding	ECO:0000256	IEA	GO_REF:0000002	InterPro:IPR037855	370355	InterPro	NA	F	Entamoeba invadens IP1	Entamoeba invadens
UniProtKB	A0A0A1U8W2	EIN_153760	enables	GO:0043130	ubiquitin binding	ECO:0000256	IEA	GO_REF:0000104	UniRule:UR001427756	370355	UniProt	NA	F	Entamoeba invadens IP1	Entamoeba invadens
UniProtKB	A0A0A1U982	EIN_154490	enables	GO:0004842	ubiquitin-protein transferase activity	ECO:0000256	IEA	GO_REF:0000002	InterPro:IPR031127	370355	InterPro	NA	F	Entamoeba invadens IP1	Entamoeba invadens
UniProtKB	A0A0A1UAD2	EIN_387120	enables	GO:0004843	cysteine-type deubiquitinase activity	ECO:0000256	IEA	GO_REF:0000002	InterPro:IPR001394|InterPro:IPR018200	370355	InterPro	NA	F	Entamoeba invadens IP1	Entamoeba invadens
UniProtKB	A0A0A1UAD3	EIN_387010	enables	GO:0004843	cysteine-type deubiquitinase activity	ECO:0000256	IEA	GO_REF:0000002	InterPro:IPR001394|InterPro:IPR018200	370355	InterPro	NA	F	Entamoeba invadens IP1	Entamoeba invadens
UniProtKB	A0A0A1UAW6	EIN_505510	enables	GO:0043130	ubiquitin binding	ECO:0000256	IEA	GO_REF:0000104	UniRule:UR001350751	370355	UniProt	NA	F	Entamoeba invadens IP1	Entamoeba invadens
UniProtKB	A0A0A1UB56	EIN_334340	enables	GO:0004842	ubiquitin-protein transferase activity	ECO:0000256	IEA	GO_REF:0000002	InterPro:IPR031127	370355	InterPro	NA	F	Entamoeba invadens IP1	Entamoeba invadens
UniProtKB	A0A0A1UB68	EIN_359240	enables	GO:0004842	ubiquitin-protein transferase activity	ECO:0000256	IEA	GO_REF:0000002	InterPro:IPR010606|InterPro:IPR037252	370355	InterPro	NA	F	Entamoeba invadens IP1	Entamoeba invadens
UniProtKB	A0A0A1UBA8	EIN_523640	enables	GO:0004842	ubiquitin-protein transferase activity	ECO:0000256	IEA	GO_REF:0000002	InterPro:IPR010606|InterPro:IPR037252	370355	InterPro	NA	F	Entamoeba invadens IP1	Entamoeba invadens
UniProtKB	A0A0A1UBD0	EIN_391660	enables	GO:0004843	cysteine-type deubiquitinase activity	ECO:0000256	IEA	GO_REF:0000002	InterPro:IPR001394	370355	InterPro	NA	F	Entamoeba invadens IP1	Entamoeba invadens
UniProtKB	A0A0A1UBN4	EIN_268330	enables	GO:0019776	Atg8-family ligase activity	ECO:0000256	IEA	GO_REF:0000002	InterPro:IPR046962	370355	InterPro	NA	F	Entamoeba invadens IP1	Entamoeba invadens
UniProtKB	A0A0A1UBN4	EIN_268330	enables	GO:0019787	ubiquitin-like protein transferase activity	ECO:0000256	IEA	GO_REF:0000002	InterPro:IPR007135	370355	InterPro	NA	F	Entamoeba invadens IP1	Entamoeba invadens
UniProtKB	A0A0A1UC07	EIN_371720	enables	GO:0004843	cysteine-type deubiquitinase activity	ECO:0000256	IEA	GO_REF:0000002	InterPro:IPR001394|InterPro:IPR018200	370355	InterPro	NA	F	Entamoeba invadens IP1	Entamoeba invadens
UniProtKB	A0A0A1UC07	EIN_371720	enables	GO:0004843	cysteine-type deubiquitinase activity	ECO:0000501	IEA	GO_REF:0000003	EC:3.4.19.12	370355	UniProt	NA	F	Entamoeba invadens IP1	Entamoeba invadens
UniProtKB	A0A0A1UC95	EIN_153250	enables	GO:0004843	cysteine-type deubiquitinase activity	ECO:0000256	IEA	GO_REF:0000002	InterPro:IPR001394|InterPro:IPR018200	370355	InterPro	NA	F	Entamoeba invadens IP1	Entamoeba invadens
UniProtKB	A0A0A1UCE2	EIN_153900	enables	GO:0061630	ubiquitin protein ligase activity	ECO:0000256	IEA	GO_REF:0000002	InterPro:IPR039577	370355	InterPro	NA	F	Entamoeba invadens IP1	Entamoeba invadens
UniProtKB	A0A0A1UCL6	EIN_403680	enables	GO:0004842	ubiquitin-protein transferase activity	ECO:0000256	IEA	GO_REF:0000002	InterPro:IPR031127	370355	InterPro	NA	F	Entamoeba invadens IP1	Entamoeba invadens
UniProtKB	A0A0A1UCT0	EIN_405130	enables	GO:0004842	ubiquitin-protein transferase activity	ECO:0000256	IEA	GO_REF:0000002	InterPro:IPR031127	370355	InterPro	NA	F	Entamoeba invadens IP1	Entamoeba invadens
UniProtKB	A0A0A1UCZ1	EIN_406280	enables	GO:0004842	ubiquitin-protein transferase activity	ECO:0000256	IEA	GO_REF:0000002	InterPro:IPR000569|InterPro:IPR035983	370355	InterPro	NA	F	Entamoeba invadens IP1	Entamoeba invadens
UniProtKB	A0A0A1UE14	EIN_340650	enables	GO:0004843	cysteine-type deubiquitinase activity	ECO:0000256	IEA	GO_REF:0000002	InterPro:IPR001394|InterPro:IPR006615|InterPro:IPR018200	370355	InterPro	NA	F	Entamoeba invadens IP1	Entamoeba invadens
UniProtKB	A0A0A1UE14	EIN_340650	enables	GO:0004843	cysteine-type deubiquitinase activity	ECO:0000501	IEA	GO_REF:0000003	EC:3.4.19.12	370355	UniProt	NA	F	Entamoeba invadens IP1	Entamoeba invadens
UniProtKB	A0A0A1UE22	EIN_248200	enables	GO:0031625	ubiquitin protein ligase binding	ECO:0000256	IEA	GO_REF:0000002	InterPro:IPR001373	370355	InterPro	NA	F	Entamoeba invadens IP1	Entamoeba invadens
UniProtKB	A0A0A1UEE7	EIN_250890	enables	GO:0061630	ubiquitin protein ligase activity	ECO:0000256	IEA	GO_REF:0000002	InterPro:IPR044235	370355	InterPro	NA	F	Entamoeba invadens IP1	Entamoeba invadens
UniProtKB	A0A0A1UEM5	EIN_250370	enables	GO:0004843	cysteine-type deubiquitinase activity	ECO:0000256	IEA	GO_REF:0000002	InterPro:IPR001394|InterPro:IPR018200	370355	InterPro	NA	F	Entamoeba invadens IP1	Entamoeba invadens
UniProtKB	A0A0A1UEP1	EIN_253150	enables	GO:0008641	ubiquitin-like modifier activating enzyme activity	ECO:0000256	IEA	GO_REF:0000002	InterPro:IPR035985	370355	InterPro	NA	F	Entamoeba invadens IP1	Entamoeba invadens
UniProtKB	A0A0A1UEX3	EIN_429020	enables	GO:0004843	cysteine-type deubiquitinase activity	ECO:0000256	IEA	GO_REF:0000002	InterPro:IPR001394|InterPro:IPR018200	370355	InterPro	NA	F	Entamoeba invadens IP1	Entamoeba invadens
UniProtKB	A0A0A1UEX3	EIN_429020	enables	GO:0004843	cysteine-type deubiquitinase activity	ECO:0000501	IEA	GO_REF:0000003	EC:3.4.19.12	370355	UniProt	NA	F	Entamoeba invadens IP1	Entamoeba invadens
UniProtKB	A0A0A1UF56	EIN_430470	enables	GO:0061630	ubiquitin protein ligase activity	ECO:0000256	IEA	GO_REF:0000002	InterPro:IPR042755	370355	InterPro	NA	F	Entamoeba invadens IP1	Entamoeba invadens
UniProtKB	A0A0A1UFJ8	EIN_141650	enables	GO:0004842	ubiquitin-protein transferase activity	ECO:0000256	IEA	GO_REF:0000002	InterPro:IPR031127	370355	InterPro	NA	F	Entamoeba invadens IP1	Entamoeba invadens
UniProtKB	A0A0A1UGY7	EIN_430850	enables	GO:0061630	ubiquitin protein ligase activity	ECO:0000256	IEA	GO_REF:0000002	InterPro:IPR045103	370355	InterPro	NA	F	Entamoeba invadens IP1	Entamoeba invadens
UniProtKB	B1N2U6	EHI_159440	enables	GO:0043130	ubiquitin binding	ECO:0000256	IEA	GO_REF:0000002	InterPro:IPR002014	294381	InterPro	NA	F	Entamoeba histolytica HM-1:IMSS	Entamoeba histolytica
UniProtKB	B1N2U8	EHI_159590	enables	GO:0019789	SUMO transferase activity	ECO:0000318	IBA	PMID:21873635	PANTHER:PTN001099470|SGD:S000004386	294381	GO_Central	NA	F	Entamoeba histolytica HM-1:IMSS	Entamoeba histolytica
UniProtKB	B1N2U8	EHI_159590	enables	GO:0019789	SUMO transferase activity	ECO:0000256	IEA	GO_REF:0000002	InterPro:IPR042123	294381	InterPro	NA	F	Entamoeba histolytica HM-1:IMSS	Entamoeba histolytica
UniProtKB	B1N2V5	EHI_159910	enables	GO:0031624	ubiquitin conjugating enzyme binding	ECO:0000318	IBA	PMID:21873635	FB:FBgn0017418|FB:FBgn0041100|PANTHER:PTN000188395|UniProtKB:O60260|UniProtKB:O95376|UniProtKB:Q9Y4X5|WB:WBGene00003967	294381	GO_Central	NA	F	Entamoeba histolytica HM-1:IMSS	Entamoeba histolytica
UniProtKB	B1N2V5	EHI_159910	enables	GO:0061630	ubiquitin protein ligase activity	ECO:0000318	IBA	PMID:21873635	FB:FBgn0017418|FB:FBgn0041100|MGI:MGI:1355296|PANTHER:PTN000188395|SGD:S000001725|TAIR:locus:2050100|TAIR:locus:2057401|TAIR:locus:2101074|UniProtKB:O60260|UniProtKB:P50876|UniProtKB:Q6ZMZ0|UniProtKB:Q9UBS8	294381	GO_Central	NA	F	Entamoeba histolytica HM-1:IMSS	Entamoeba histolytica
UniProtKB	B1N2V5	EHI_159910	enables	GO:0004842	ubiquitin-protein transferase activity	ECO:0000256	IEA	GO_REF:0000002	InterPro:IPR031127	294381	InterPro	NA	F	Entamoeba histolytica HM-1:IMSS	Entamoeba histolytica
UniProtKB	B1N360	EHI_038690	enables	GO:0008641	ubiquitin-like modifier activating enzyme activity	ECO:0000256	IEA	GO_REF:0000002	InterPro:IPR000011|InterPro:IPR035985	294381	InterPro	NA	F	Entamoeba histolytica HM-1:IMSS	Entamoeba histolytica
UniProtKB	B1N380	EHI_064200	enables	GO:0004843	cysteine-type deubiquitinase activity	ECO:0000256	IEA	GO_REF:0000002	InterPro:IPR001394|InterPro:IPR018200	294381	InterPro	NA	F	Entamoeba histolytica HM-1:IMSS	Entamoeba histolytica
UniProtKB	B1N3J1	EHI_059810	enables	GO:0004843	cysteine-type deubiquitinase activity	ECO:0000256	IEA	GO_REF:0000002	InterPro:IPR001394	294381	InterPro	NA	F	Entamoeba histolytica HM-1:IMSS	Entamoeba histolytica
UniProtKB	B1N3Q7	EHI_193530	enables	GO:0043130	ubiquitin binding	ECO:0000318	IBA	PMID:21873635	PANTHER:PTN000592420|SGD:S000000514|TAIR:locus:2092477|UniProtKB:Q99816	294381	GO_Central	NA	F	Entamoeba histolytica HM-1:IMSS	Entamoeba histolytica
UniProtKB	B1N3R2	EHI_029000	enables	GO:0061630	ubiquitin protein ligase activity	ECO:0000256	IEA	GO_REF:0000002	InterPro:IPR039577	294381	InterPro	NA	F	Entamoeba histolytica HM-1:IMSS	Entamoeba histolytica
UniProtKB	B1N3W0	EHI_082280	enables	GO:0061631	ubiquitin conjugating enzyme activity	ECO:0000318	IBA	PMID:21873635	FB:FBgn0000173|FB:FBgn0011217|FB:FBgn0026316|FB:FBgn0264848|MGI:MGI:104632|MGI:MGI:107411|MGI:MGI:107412|MGI:MGI:109240|MGI:MGI:1914049|MGI:MGI:1917343|MGI:MGI:2384911|MGI:MGI:2388672|PANTHER:PTN002514495|PomBase:SPAC11E3.04c|PomBase:SPBC119.02|PomBase:SPCC1259.15c|PomBase:SPCC338.05c|UniProtKB:A1L167|UniProtKB:O00762|UniProtKB:P51668|UniProtKB:P51965|UniProtKB:P61077|UniProtKB:P61085|UniProtKB:P…	294381	GO_Central	NA	F	Entamoeba histolytica HM-1:IMSS	Entamoeba histolytica
UniProtKB	B1N4D7	EHI_025870	enables	GO:0061630	ubiquitin protein ligase activity	ECO:0000318	IBA	PMID:21873635	MGI:MGI:1860040|MGI:MGI:1933163|MGI:MGI:2145264|MGI:MGI:2685973|PANTHER:PTN001188366|UniProtKB:O75382	294381	GO_Central	NA	F	Entamoeba histolytica HM-1:IMSS	Entamoeba histolytica
UniProtKB	B1N4I2	EHI_055390	enables	GO:0043130	ubiquitin binding	ECO:0000318	IBA	PMID:21873635	PANTHER:PTN000594988|PomBase:SPAC2C4.15c|TAIR:locus:2132751|UniProtKB:O94888|UniProtKB:Q96CS3|UniProtKB:Q9UNN5	294381	GO_Central	NA	F	Entamoeba histolytica HM-1:IMSS	Entamoeba histolytica
UniProtKB	B1N4N9	EHI_018590	enables	GO:0061630	ubiquitin protein ligase activity	ECO:0000318	IBA	PMID:21873635	FB:FBgn0260970|MGI:MGI:1861099|MGI:MGI:1861100|PANTHER:PTN000486924|PomBase:SPAC15A10.11|PomBase:SPBC19C7.02	294381	GO_Central	NA	F	Entamoeba histolytica HM-1:IMSS	Entamoeba histolytica
UniProtKB	B1N4N9	EHI_018590	enables	GO:0061630	ubiquitin protein ligase activity	ECO:0000256	IEA	GO_REF:0000002	InterPro:IPR039164	294381	InterPro	NA	F	Entamoeba histolytica HM-1:IMSS	Entamoeba histolytica
UniProtKB	B1N4N9	EHI_018590	enables	GO:0061630	ubiquitin protein ligase activity	ECO:0000256	IEA	GO_REF:0000104	UniRule:UR001116780	294381	UniProt	NA	F	Entamoeba histolytica HM-1:IMSS	Entamoeba histolytica
UniProtKB	B1N591	EHI_030610	enables	GO:0004842	ubiquitin-protein transferase activity	ECO:0000256	IEA	GO_REF:0000002	InterPro:IPR010606|InterPro:IPR037252	294381	InterPro	NA	F	Entamoeba histolytica HM-1:IMSS	Entamoeba histolytica
UniProtKB	B1N5E9	EHI_078420	enables	GO:0031625	ubiquitin protein ligase binding	ECO:0000318	IBA	PMID:21873635	FB:FBgn0015509|FB:FBgn0032956|FB:FBgn0033260|FB:FBgn0039632|FB:FBgn0261268|PANTHER:PTN002631076|UniProtKB:Q13616|UniProtKB:Q13617|UniProtKB:Q13618|UniProtKB:Q13619|UniProtKB:Q93034	294381	GO_Central	NA	F	Entamoeba histolytica HM-1:IMSS	Entamoeba histolytica
UniProtKB	B1N5E9	EHI_078420	enables	GO:0031625	ubiquitin protein ligase binding	ECO:0000256	IEA	GO_REF:0000002	InterPro:IPR001373	294381	InterPro	NA	F	Entamoeba histolytica HM-1:IMSS	Entamoeba histolytica
UniProtKB	B1N5Y6	EHI_043540	enables	GO:0004842	ubiquitin-protein transferase activity	ECO:0000318	IBA	PMID:21873635	PANTHER:PTN000469404|PomBase:SPCC550.05|UniProtKB:Q8WV22	294381	GO_Central	NA	F	Entamoeba histolytica HM-1:IMSS	Entamoeba histolytica
UniProtKB	C4LS85	EHI_152920	enables	GO:0043130	ubiquitin binding	ECO:0000256	IEA	GO_REF:0000002	InterPro:IPR002014	294381	InterPro	NA	F	Entamoeba histolytica HM-1:IMSS	Entamoeba histolytica
UniProtKB	C4LSD1	EHI_153400	enables	GO:0004843	cysteine-type deubiquitinase activity	ECO:0000318	IBA	PMID:21873635	FB:FBgn0005632|FB:FBgn0016756|FB:FBgn0030366|FB:FBgn0033738|FB:FBgn0260936|MGI:MGI:107697|MGI:MGI:107698|MGI:MGI:107699|MGI:MGI:1924050|MGI:MGI:2140991|MGI:MGI:2182061|MGI:MGI:3051372|MGI:MGI:3051498|PANTHER:PTN002541993|PomBase:SPAC13A11.04c|PomBase:SPBP8B7.21|RGD:1306915|SGD:S000000163|SGD:S000000262|SGD:S000000953|SGD:S000001418|SGD:S000001806|SGD:S000002280|SGD:S000004920|SGD:S000005130|SGD:S…	294381	GO_Central	NA	F	Entamoeba histolytica HM-1:IMSS	Entamoeba histolytica
UniProtKB	C4LSD1	EHI_153400	enables	GO:0004843	cysteine-type deubiquitinase activity	ECO:0000256	IEA	GO_REF:0000002	InterPro:IPR001394|InterPro:IPR018200	294381	InterPro	NA	F	Entamoeba histolytica HM-1:IMSS	Entamoeba histolytica
UniProtKB	C4LSK3	EHI_151620	enables	GO:0044389	ubiquitin-like protein ligase binding	ECO:0000318	IBA	PMID:21873635	PANTHER:PTN000059492|UniProtKB:P61956|UniProtKB:P63165	294381	GO_Central	NA	F	Entamoeba histolytica HM-1:IMSS	Entamoeba histolytica
UniProtKB	C4LSK4	EHI_151630	enables	GO:0061630	ubiquitin protein ligase activity	ECO:0000318	IBA	PMID:21873635	FB:FBgn0025638|FB:FBgn0040291|FB:FBgn0044020|FB:FBgn0250903|PANTHER:PTN000129805|PomBase:SPAC23H4.18c|SGD:S000002166|UniProtKB:P62877|UniProtKB:Q9NYG5	294381	GO_Central	NA	F	Entamoeba histolytica HM-1:IMSS	Entamoeba histolytica
UniProtKB	C4LSM5	EHI_151850	enables	GO:0004842	ubiquitin-protein transferase activity	ECO:0000318	IBA	PMID:21873635	PANTHER:PTN000349139|TAIR:locus:2133109|UniProtKB:P38398	294381	GO_Central	NA	F	Entamoeba histolytica HM-1:IMSS	Entamoeba histolytica
UniProtKB	C4LSP8	EHI_152100	enables	GO:0004843	cysteine-type deubiquitinase activity	ECO:0000318	IBA	PMID:21873635	FB:FBgn0010288|FB:FBgn0011327|FB:FBgn0262166|MGI:MGI:103149|PANTHER:PTN000063280|PomBase:SPBC409.06|SGD:S000003860|TAIR:locus:2018516|UniProtKB:P09936|UniProtKB:P15374|UniProtKB:Q92560|UniProtKB:Q9XSJ0|UniProtKB:Q9Y5K5|WB:WBGene00006724	294381	GO_Central	NA	F	Entamoeba histolytica HM-1:IMSS	Entamoeba histolytica
UniProtKB	C4LSP8	EHI_152100	enables	GO:0004843	cysteine-type deubiquitinase activity	ECO:0000256	IEA	GO_REF:0000002	InterPro:IPR001578|InterPro:IPR036959	294381	InterPro	NA	F	Entamoeba histolytica HM-1:IMSS	Entamoeba histolytica
UniProtKB	C4LSP8	EHI_152100	enables	GO:0004843	cysteine-type deubiquitinase activity	ECO:0000501	IEA	GO_REF:0000003	EC:3.4.19.12	294381	UniProt	NA	F	Entamoeba histolytica HM-1:IMSS	Entamoeba histolytica
UniProtKB	C4LSP9	EHI_152110	enables	GO:0004843	cysteine-type deubiquitinase activity	ECO:0000256	IEA	GO_REF:0000002	InterPro:IPR001394	294381	InterPro	NA	F	Entamoeba histolytica HM-1:IMSS	Entamoeba histolytica
UniProtKB	C4LSU0	EHI_152530	enables	GO:0061665	SUMO ligase activity	ECO:0000318	IBA	PMID:21873635	CGD:CAL0000192524|FB:FBgn0003612|MGI:MGI:2136940|PANTHER:PTN000081660|PomBase:SPAC1687.05|UniProtKB:O75925|UniProtKB:O75928|UniProtKB:Q6ASW7|UniProtKB:Q6L4L4|UniProtKB:Q8N2W9|WB:WBGene00001574	294381	GO_Central	NA	F	Entamoeba histolytica HM-1:IMSS	Entamoeba histolytica
UniProtKB	C4LSY6	EHI_148160	enables	GO:0031625	ubiquitin protein ligase binding	ECO:0000318	IBA	PMID:21873635	FB:FBgn0015509|FB:FBgn0032956|FB:FBgn0033260|FB:FBgn0039632|FB:FBgn0261268|PANTHER:PTN002631076|UniProtKB:Q13616|UniProtKB:Q13617|UniProtKB:Q13618|UniProtKB:Q13619|UniProtKB:Q93034	294381	GO_Central	NA	F	Entamoeba histolytica HM-1:IMSS	Entamoeba histolytica
UniProtKB	C4LSY6	EHI_148160	enables	GO:0031625	ubiquitin protein ligase binding	ECO:0000256	IEA	GO_REF:0000002	InterPro:IPR001373	294381	InterPro	NA	F	Entamoeba histolytica HM-1:IMSS	Entamoeba histolytica
UniProtKB	C4LT24	EHI_148540	enables	GO:0043130	ubiquitin binding	ECO:0000318	IBA	PMID:21873635	PANTHER:PTN000596256|PomBase:SPAC343.09|RGD:619952	294381	GO_Central	NA	F	Entamoeba histolytica HM-1:IMSS	Entamoeba histolytica
UniProtKB	C4LTE5	EHI_045320	enables	GO:0043130	ubiquitin binding	ECO:0000256	IEA	GO_REF:0000002	InterPro:IPR037855	294381	InterPro	NA	F	Entamoeba histolytica HM-1:IMSS	Entamoeba histolytica
UniProtKB	C4LTE5	EHI_045320	enables	GO:0043130	ubiquitin binding	ECO:0000256	IEA	GO_REF:0000104	UniRule:UR001427756	294381	UniProt	NA	F	Entamoeba histolytica HM-1:IMSS	Entamoeba histolytica
UniProtKB	C4LTF7	EHI_045440	enables	GO:0004843	cysteine-type deubiquitinase activity	ECO:0000318	IBA	PMID:21873635	FB:FBgn0005632|FB:FBgn0016756|FB:FBgn0030366|FB:FBgn0033738|FB:FBgn0260936|MGI:MGI:107697|MGI:MGI:107698|MGI:MGI:107699|MGI:MGI:1924050|MGI:MGI:2140991|MGI:MGI:2182061|MGI:MGI:3051372|MGI:MGI:3051498|PANTHER:PTN002541993|PomBase:SPAC13A11.04c|PomBase:SPBP8B7.21|RGD:1306915|SGD:S000000163|SGD:S000000262|SGD:S000000953|SGD:S000001418|SGD:S000001806|SGD:S000002280|SGD:S000004920|SGD:S000005130|SGD:S…	294381	GO_Central	NA	F	Entamoeba histolytica HM-1:IMSS	Entamoeba histolytica
UniProtKB	C4LTF7	EHI_045440	enables	GO:0004843	cysteine-type deubiquitinase activity	ECO:0000256	IEA	GO_REF:0000002	InterPro:IPR001394|InterPro:IPR018200	294381	InterPro	NA	F	Entamoeba histolytica HM-1:IMSS	Entamoeba histolytica
UniProtKB	C4LTG0	EHI_045490	enables	GO:0061665	SUMO ligase activity	ECO:0000318	IBA	PMID:21873635	CGD:CAL0000192524|FB:FBgn0003612|MGI:MGI:2136940|PANTHER:PTN000081660|PomBase:SPAC1687.05|UniProtKB:O75925|UniProtKB:O75928|UniProtKB:Q6ASW7|UniProtKB:Q6L4L4|UniProtKB:Q8N2W9|WB:WBGene00001574	294381	GO_Central	NA	F	Entamoeba histolytica HM-1:IMSS	Entamoeba histolytica
UniProtKB	C4LTM2	EHI_012290	enables	GO:0004843	cysteine-type deubiquitinase activity	ECO:0000256	IEA	GO_REF:0000002	InterPro:IPR001394|InterPro:IPR018200	294381	InterPro	NA	F	Entamoeba histolytica HM-1:IMSS	Entamoeba histolytica
UniProtKB	C4LTM2	EHI_012290	enables	GO:0004843	cysteine-type deubiquitinase activity	ECO:0000501	IEA	GO_REF:0000003	EC:3.4.19.12	294381	UniProt	NA	F	Entamoeba histolytica HM-1:IMSS	Entamoeba histolytica
UniProtKB	C4LTQ6	EHI_050290	enables	GO:0031625	ubiquitin protein ligase binding	ECO:0000256	IEA	GO_REF:0000002	InterPro:IPR037893	294381	InterPro	NA	F	Entamoeba histolytica HM-1:IMSS	Entamoeba histolytica
UniProtKB	C4LTS3	EHI_050500	enables	GO:0019784	deNEDDylase activity	ECO:0000318	IBA	PMID:21873635	FB:FBgn0027053|PANTHER:PTN000045369	294381	GO_Central	NA	F	Entamoeba histolytica HM-1:IMSS	Entamoeba histolytica
UniProtKB	C4LTS7	EHI_050540	enables	GO:0061630	ubiquitin protein ligase activity	ECO:0000318	IBA	PMID:21873635	FB:FBgn0260970|MGI:MGI:1861099|MGI:MGI:1861100|PANTHER:PTN000486924|PomBase:SPAC15A10.11|PomBase:SPBC19C7.02	294381	GO_Central	NA	F	Entamoeba histolytica HM-1:IMSS	Entamoeba histolytica
UniProtKB	C4LTS7	EHI_050540	enables	GO:0061630	ubiquitin protein ligase activity	ECO:0000256	IEA	GO_REF:0000002	InterPro:IPR039164	294381	InterPro	NA	F	Entamoeba histolytica HM-1:IMSS	Entamoeba histolytica
UniProtKB	C4LTS7	EHI_050540	enables	GO:0061630	ubiquitin protein ligase activity	ECO:0000256	IEA	GO_REF:0000104	UniRule:UR001116780	294381	UniProt	NA	F	Entamoeba histolytica HM-1:IMSS	Entamoeba histolytica
UniProtKB	C4LTT8	EHI_050680	enables	GO:0043130	ubiquitin binding	ECO:0000256	IEA	GO_REF:0000002	InterPro:IPR002014	294381	InterPro	NA	F	Entamoeba histolytica HM-1:IMSS	Entamoeba histolytica
UniProtKB	C4LU11	EHI_068180	enables	GO:0061665	SUMO ligase activity	ECO:0000318	IBA	PMID:21873635	PANTHER:PTN000481856|PomBase:SPAC16A10.06c	294381	GO_Central	NA	F	Entamoeba histolytica HM-1:IMSS	Entamoeba histolytica
UniProtKB	C4LU11	EHI_068180	enables	GO:0019789	SUMO transferase activity	ECO:0000256	IEA	GO_REF:0000002	InterPro:IPR026846	294381	InterPro	NA	F	Entamoeba histolytica HM-1:IMSS	Entamoeba histolytica
UniProtKB	C4LU59	EHI_068690	enables	GO:0019777	Atg12 transferase activity	ECO:0000318	IBA	PMID:21873635	MGI:MGI:1914045|PANTHER:PTN001029551	294381	GO_Central	NA	F	Entamoeba histolytica HM-1:IMSS	Entamoeba histolytica
UniProtKB	C4LU59	EHI_068690	enables	GO:0019787	ubiquitin-like protein transferase activity	ECO:0000256	IEA	GO_REF:0000002	InterPro:IPR007135	294381	InterPro	NA	F	Entamoeba histolytica HM-1:IMSS	Entamoeba histolytica
UniProtKB	C4LU71	EHI_110170	enables	GO:0004843	cysteine-type deubiquitinase activity	ECO:0000318	IBA	PMID:21873635	FB:FBgn0005632|FB:FBgn0016756|FB:FBgn0030366|FB:FBgn0033738|FB:FBgn0260936|MGI:MGI:107697|MGI:MGI:107698|MGI:MGI:107699|MGI:MGI:1924050|MGI:MGI:2140991|MGI:MGI:2182061|MGI:MGI:3051372|MGI:MGI:3051498|PANTHER:PTN002541993|PomBase:SPAC13A11.04c|PomBase:SPBP8B7.21|RGD:1306915|SGD:S000000163|SGD:S000000262|SGD:S000000953|SGD:S000001418|SGD:S000001806|SGD:S000002280|SGD:S000004920|SGD:S000005130|SGD:S…	294381	GO_Central	NA	F	Entamoeba histolytica HM-1:IMSS	Entamoeba histolytica
UniProtKB	C4LU71	EHI_110170	enables	GO:0004843	cysteine-type deubiquitinase activity	ECO:0000256	IEA	GO_REF:0000002	InterPro:IPR001394|InterPro:IPR018200	294381	InterPro	NA	F	Entamoeba histolytica HM-1:IMSS	Entamoeba histolytica
UniProtKB	C4LUC6	EHI_110790	enables	GO:0061630	ubiquitin protein ligase activity	ECO:0000318	IBA	PMID:21873635	PANTHER:PTN000407857|TAIR:locus:2087278|UniProtKB:Q9NZS9	294381	GO_Central	NA	F	Entamoeba histolytica HM-1:IMSS	Entamoeba histolytica
UniProtKB	C4LUF5	EHI_049540	enables	GO:0004843	cysteine-type deubiquitinase activity	ECO:0000256	IEA	GO_REF:0000002	InterPro:IPR001394|InterPro:IPR018200	294381	InterPro	NA	F	Entamoeba histolytica HM-1:IMSS	Entamoeba histolytica
UniProtKB	C4LUH3	EHI_049740	enables	GO:0061631	ubiquitin conjugating enzyme activity	ECO:0000318	IBA	PMID:21873635	FB:FBgn0000173|FB:FBgn0011217|FB:FBgn0026316|FB:FBgn0264848|MGI:MGI:104632|MGI:MGI:107411|MGI:MGI:107412|MGI:MGI:109240|MGI:MGI:1914049|MGI:MGI:1917343|MGI:MGI:2384911|MGI:MGI:2388672|PANTHER:PTN002514495|PomBase:SPAC11E3.04c|PomBase:SPBC119.02|PomBase:SPCC1259.15c|PomBase:SPCC338.05c|UniProtKB:A1L167|UniProtKB:O00762|UniProtKB:P51668|UniProtKB:P51965|UniProtKB:P61077|UniProtKB:P61085|UniProtKB:P…	294381	GO_Central	NA	F	Entamoeba histolytica HM-1:IMSS	Entamoeba histolytica
UniProtKB	C4LUJ2	EHI_049940	enables	GO:0004843	cysteine-type deubiquitinase activity	ECO:0000318	IBA	PMID:21873635	FB:FBgn0005632|FB:FBgn0016756|FB:FBgn0030366|FB:FBgn0033738|FB:FBgn0260936|MGI:MGI:107697|MGI:MGI:107698|MGI:MGI:107699|MGI:MGI:1924050|MGI:MGI:2140991|MGI:MGI:2182061|MGI:MGI:3051372|MGI:MGI:3051498|PANTHER:PTN002541993|PomBase:SPAC13A11.04c|PomBase:SPBP8B7.21|RGD:1306915|SGD:S000000163|SGD:S000000262|SGD:S000000953|SGD:S000001418|SGD:S000001806|SGD:S000002280|SGD:S000004920|SGD:S000005130|SGD:S…	294381	GO_Central	NA	F	Entamoeba histolytica HM-1:IMSS	Entamoeba histolytica
UniProtKB	C4LUJ2	EHI_049940	enables	GO:0004843	cysteine-type deubiquitinase activity	ECO:0000256	IEA	GO_REF:0000002	InterPro:IPR001394|InterPro:IPR018200	294381	InterPro	NA	F	Entamoeba histolytica HM-1:IMSS	Entamoeba histolytica
UniProtKB	C4LUJ2	EHI_049940	enables	GO:0004843	cysteine-type deubiquitinase activity	ECO:0000501	IEA	GO_REF:0000003	EC:3.4.19.12	294381	UniProt	NA	F	Entamoeba histolytica HM-1:IMSS	Entamoeba histolytica
UniProtKB	C4LUJ2	EHI_049940	enables	GO:0004843	cysteine-type deubiquitinase activity	ECO:0000256	IEA	GO_REF:0000117	ARBA:ARBA00026880	294381	UniProt	NA	F	Entamoeba histolytica HM-1:IMSS	Entamoeba histolytica
UniProtKB	C4LUK0	EHI_022870	enables	GO:0043130	ubiquitin binding	ECO:0000318	IBA	PMID:21873635	PANTHER:PTN000594988|PomBase:SPAC2C4.15c|TAIR:locus:2132751|UniProtKB:O94888|UniProtKB:Q96CS3|UniProtKB:Q9UNN5	294381	GO_Central	NA	F	Entamoeba histolytica HM-1:IMSS	Entamoeba histolytica
UniProtKB	C4LUK1	EHI_022880	contributes_to	GO:0019776	Atg8-family ligase activity	ECO:0000318	IBA	PMID:21873635	PANTHER:PTN000315667|SGD:S000006070	294381	GO_Central	NA	F	Entamoeba histolytica HM-1:IMSS	Entamoeba histolytica
UniProtKB	C4LUP2	EHI_023310	enables	GO:0031624	ubiquitin conjugating enzyme binding	ECO:0000318	IBA	PMID:21873635	FB:FBgn0017418|FB:FBgn0041100|PANTHER:PTN000188395|UniProtKB:O60260|UniProtKB:O95376|UniProtKB:Q9Y4X5|WB:WBGene00003967	294381	GO_Central	NA	F	Entamoeba histolytica HM-1:IMSS	Entamoeba histolytica
UniProtKB	C4LUP2	EHI_023310	enables	GO:0061630	ubiquitin protein ligase activity	ECO:0000318	IBA	PMID:21873635	FB:FBgn0017418|FB:FBgn0041100|MGI:MGI:1355296|PANTHER:PTN000188395|SGD:S000001725|TAIR:locus:2050100|TAIR:locus:2057401|TAIR:locus:2101074|UniProtKB:O60260|UniProtKB:P50876|UniProtKB:Q6ZMZ0|UniProtKB:Q9UBS8	294381	GO_Central	NA	F	Entamoeba histolytica HM-1:IMSS	Entamoeba histolytica
UniProtKB	C4LUP2	EHI_023310	enables	GO:0004842	ubiquitin-protein transferase activity	ECO:0000256	IEA	GO_REF:0000002	InterPro:IPR031127	294381	InterPro	NA	F	Entamoeba histolytica HM-1:IMSS	Entamoeba histolytica
UniProtKB	C4LUQ5	EHI_023460	enables	GO:0061630	ubiquitin protein ligase activity	ECO:0000318	IBA	PMID:21873635	MGI:MGI:1860040|MGI:MGI:1933163|MGI:MGI:2145264|MGI:MGI:2685973|PANTHER:PTN001188366|UniProtKB:O75382	294381	GO_Central	NA	F	Entamoeba histolytica HM-1:IMSS	Entamoeba histolytica
UniProtKB	C4LUR6	EHI_178500	enables	GO:0061656	SUMO conjugating enzyme activity	ECO:0000318	IBA	PMID:21873635	FB:FBgn0010602|PANTHER:PTN000629675|PomBase:SPAC30D11.13|UniProtKB:P63279|WB:WBGene00006706	294381	GO_Central	NA	F	Entamoeba histolytica HM-1:IMSS	Entamoeba histolytica
UniProtKB	C4LUR9	EHI_178530	enables	GO:0043130	ubiquitin binding	ECO:0000318	IBA	PMID:21873635	PANTHER:PTN000592420|SGD:S000000514|TAIR:locus:2092477|UniProtKB:Q99816	294381	GO_Central	NA	F	Entamoeba histolytica HM-1:IMSS	Entamoeba histolytica
UniProtKB	C4LUU8	EHI_178840	enables	GO:0031624	ubiquitin conjugating enzyme binding	ECO:0000318	IBA	PMID:21873635	FB:FBgn0017418|FB:FBgn0041100|PANTHER:PTN000188395|UniProtKB:O60260|UniProtKB:O95376|UniProtKB:Q9Y4X5|WB:WBGene00003967	294381	GO_Central	NA	F	Entamoeba histolytica HM-1:IMSS	Entamoeba histolytica
UniProtKB	C4LUU8	EHI_178840	enables	GO:0061630	ubiquitin protein ligase activity	ECO:0000318	IBA	PMID:21873635	FB:FBgn0017418|FB:FBgn0041100|MGI:MGI:1355296|PANTHER:PTN000188395|SGD:S000001725|TAIR:locus:2050100|TAIR:locus:2057401|TAIR:locus:2101074|UniProtKB:O60260|UniProtKB:P50876|UniProtKB:Q6ZMZ0|UniProtKB:Q9UBS8	294381	GO_Central	NA	F	Entamoeba histolytica HM-1:IMSS	Entamoeba histolytica
UniProtKB	C4LV44	EHI_182630	enables	GO:0101005	deubiquitinase activity	ECO:0000318	IBA	PMID:21873635	PANTHER:PTN000272223|PomBase:SPAPYUG7.06|UniProtKB:Q9BSY9	294381	GO_Central	NA	F	Entamoeba histolytica HM-1:IMSS	Entamoeba histolytica
UniProtKB	C4LVJ4	EHI_103500	enables	GO:0043130	ubiquitin binding	ECO:0000318	IBA	PMID:21873635	PANTHER:PTN000103837|SGD:S000005552	294381	GO_Central	NA	F	Entamoeba histolytica HM-1:IMSS	Entamoeba histolytica
UniProtKB	C4LVJ5	EHI_103510	enables	GO:0031625	ubiquitin protein ligase binding	ECO:0000318	IBA	PMID:21873635	PANTHER:PTN000071508|UniProtKB:Q15843	294381	GO_Central	NA	F	Entamoeba histolytica HM-1:IMSS	Entamoeba histolytica
UniProtKB	C4LVT5	EHI_187180	enables	GO:0061630	ubiquitin protein ligase activity	ECO:0000318	IBA	PMID:21873635	FB:FBgn0061469|MGI:MGI:105098|PANTHER:PTN005213447|UniProtKB:Q05086	294381	GO_Central	NA	F	Entamoeba histolytica HM-1:IMSS	Entamoeba histolytica
UniProtKB	C4LVT5	EHI_187180	enables	GO:0004842	ubiquitin-protein transferase activity	ECO:0000256	IEA	GO_REF:0000002	InterPro:IPR000569|InterPro:IPR035983	294381	InterPro	NA	F	Entamoeba histolytica HM-1:IMSS	Entamoeba histolytica
UniProtKB	C4LVT5	EHI_187180	enables	GO:0061630	ubiquitin protein ligase activity	ECO:0000256	IEA	GO_REF:0000002	InterPro:IPR044611	294381	InterPro	NA	F	Entamoeba histolytica HM-1:IMSS	Entamoeba histolytica
UniProtKB	C4LW41	EHI_141950	enables	GO:0061630	ubiquitin protein ligase activity	ECO:0000318	IBA	PMID:21873635	FB:FBgn0260970|MGI:MGI:1861099|MGI:MGI:1861100|PANTHER:PTN000486924|PomBase:SPAC15A10.11|PomBase:SPBC19C7.02	294381	GO_Central	NA	F	Entamoeba histolytica HM-1:IMSS	Entamoeba histolytica
UniProtKB	C4LW41	EHI_141950	enables	GO:0061630	ubiquitin protein ligase activity	ECO:0000256	IEA	GO_REF:0000002	InterPro:IPR039164	294381	InterPro	NA	F	Entamoeba histolytica HM-1:IMSS	Entamoeba histolytica
UniProtKB	C4LW41	EHI_141950	enables	GO:0061630	ubiquitin protein ligase activity	ECO:0000256	IEA	GO_REF:0000104	UniRule:UR001116780	294381	UniProt	NA	F	Entamoeba histolytica HM-1:IMSS	Entamoeba histolytica
UniProtKB	C4LWI8	EHI_096780	enables	GO:0031624	ubiquitin conjugating enzyme binding	ECO:0000318	IBA	PMID:21873635	FB:FBgn0017418|FB:FBgn0041100|PANTHER:PTN000188395|UniProtKB:O60260|UniProtKB:O95376|UniProtKB:Q9Y4X5|WB:WBGene00003967	294381	GO_Central	NA	F	Entamoeba histolytica HM-1:IMSS	Entamoeba histolytica
UniProtKB	C4LWI8	EHI_096780	enables	GO:0061630	ubiquitin protein ligase activity	ECO:0000318	IBA	PMID:21873635	FB:FBgn0017418|FB:FBgn0041100|MGI:MGI:1355296|PANTHER:PTN000188395|SGD:S000001725|TAIR:locus:2050100|TAIR:locus:2057401|TAIR:locus:2101074|UniProtKB:O60260|UniProtKB:P50876|UniProtKB:Q6ZMZ0|UniProtKB:Q9UBS8	294381	GO_Central	NA	F	Entamoeba histolytica HM-1:IMSS	Entamoeba histolytica
UniProtKB	C4LWI8	EHI_096780	enables	GO:0004842	ubiquitin-protein transferase activity	ECO:0000256	IEA	GO_REF:0000002	InterPro:IPR031127	294381	InterPro	NA	F	Entamoeba histolytica HM-1:IMSS	Entamoeba histolytica
UniProtKB	C4LWI9	EHI_096790	enables	GO:0004842	ubiquitin-protein transferase activity	ECO:0000318	IBA	PMID:21873635	PANTHER:PTN002247669|TAIR:locus:2084218|TAIR:locus:2145643|TAIR:locus:2160821|TAIR:locus:2206395	294381	GO_Central	NA	F	Entamoeba histolytica HM-1:IMSS	Entamoeba histolytica
UniProtKB	C4LWL8	EHI_069300	enables	GO:0031625	ubiquitin protein ligase binding	ECO:0000318	IBA	PMID:21873635	FB:FBgn0015509|FB:FBgn0032956|FB:FBgn0033260|FB:FBgn0039632|FB:FBgn0261268|PANTHER:PTN002631076|UniProtKB:Q13616|UniProtKB:Q13617|UniProtKB:Q13618|UniProtKB:Q13619|UniProtKB:Q93034	294381	GO_Central	NA	F	Entamoeba histolytica HM-1:IMSS	Entamoeba histolytica
UniProtKB	C4LWL8	EHI_069300	enables	GO:0031625	ubiquitin protein ligase binding	ECO:0000256	IEA	GO_REF:0000002	InterPro:IPR001373	294381	InterPro	NA	F	Entamoeba histolytica HM-1:IMSS	Entamoeba histolytica
UniProtKB	C4LWN5	EHI_069470	enables	GO:0061665	SUMO ligase activity	ECO:0000318	IBA	PMID:21873635	CGD:CAL0000192524|FB:FBgn0003612|MGI:MGI:2136940|PANTHER:PTN000081660|PomBase:SPAC1687.05|UniProtKB:O75925|UniProtKB:O75928|UniProtKB:Q6ASW7|UniProtKB:Q6L4L4|UniProtKB:Q8N2W9|WB:WBGene00001574	294381	GO_Central	NA	F	Entamoeba histolytica HM-1:IMSS	Entamoeba histolytica
UniProtKB	C4LWT0	EHI_198840	enables	GO:0061630	ubiquitin protein ligase activity	ECO:0000318	IBA	PMID:21873635	MGI:MGI:1860040|MGI:MGI:1933163|MGI:MGI:2145264|MGI:MGI:2685973|PANTHER:PTN001188366|UniProtKB:O75382	294381	GO_Central	NA	F	Entamoeba histolytica HM-1:IMSS	Entamoeba histolytica
UniProtKB	C4LWZ6	EHI_127230	enables	GO:0061630	ubiquitin protein ligase activity	ECO:0000318	IBA	PMID:21873635	MGI:MGI:1890215|PANTHER:PTN001408403|UniProtKB:Q96BH1	294381	GO_Central	NA	F	Entamoeba histolytica HM-1:IMSS	Entamoeba histolytica
UniProtKB	C4LWZ6	EHI_127230	enables	GO:0061630	ubiquitin protein ligase activity	ECO:0000256	IEA	GO_REF:0000002	InterPro:IPR039133	294381	InterPro	NA	F	Entamoeba histolytica HM-1:IMSS	Entamoeba histolytica
UniProtKB	C4LX59	EHI_159830	enables	GO:0043130	ubiquitin binding	ECO:0000256	IEA	GO_REF:0000002	InterPro:IPR003892	294381	InterPro	NA	F	Entamoeba histolytica HM-1:IMSS	Entamoeba histolytica
UniProtKB	C4LXB5	EHI_098320	enables	GO:0061665	SUMO ligase activity	ECO:0000318	IBA	PMID:21873635	CGD:CAL0000192524|FB:FBgn0003612|MGI:MGI:2136940|PANTHER:PTN000081660|PomBase:SPAC1687.05|UniProtKB:O75925|UniProtKB:O75928|UniProtKB:Q6ASW7|UniProtKB:Q6L4L4|UniProtKB:Q8N2W9|WB:WBGene00001574	294381	GO_Central	NA	F	Entamoeba histolytica HM-1:IMSS	Entamoeba histolytica
UniProtKB	C4LXD5	EHI_098550	enables	GO:0019781	NEDD8 activating enzyme activity	ECO:0000318	IBA	PMID:21873635	MGI:MGI:1341217|PANTHER:PTN000102114|RGD:621084|SGD:S000006270|TAIR:locus:2182172	294381	GO_Central	NA	F	Entamoeba histolytica HM-1:IMSS	Entamoeba histolytica
UniProtKB	C4LXD5	EHI_098550	enables	GO:0008641	ubiquitin-like modifier activating enzyme activity	ECO:0000256	IEA	GO_REF:0000002	InterPro:IPR035985	294381	InterPro	NA	F	Entamoeba histolytica HM-1:IMSS	Entamoeba histolytica
UniProtKB	C4LXD5	EHI_098550	enables	GO:0019781	NEDD8 activating enzyme activity	ECO:0000256	IEA	GO_REF:0000002	InterPro:IPR014929	294381	InterPro	NA	F	Entamoeba histolytica HM-1:IMSS	Entamoeba histolytica
UniProtKB	C4LXD5	EHI_098550	enables	GO:0019781	NEDD8 activating enzyme activity	ECO:0000501	IEA	GO_REF:0000003	EC:6.2.1.64	294381	UniProt	NA	F	Entamoeba histolytica HM-1:IMSS	Entamoeba histolytica
UniProtKB	C4LXD5	EHI_098550	enables	GO:0019781	NEDD8 activating enzyme activity	ECO:0000256	IEA	GO_REF:0000104	UniRule:UR001455778	294381	UniProt	NA	F	Entamoeba histolytica HM-1:IMSS	Entamoeba histolytica
UniProtKB	C4LXD9	EHI_098590	enables	GO:0004842	ubiquitin-protein transferase activity	ECO:0000318	IBA	PMID:21873635	PANTHER:PTN000251255|UniProtKB:Q8WVD5	294381	GO_Central	NA	F	Entamoeba histolytica HM-1:IMSS	Entamoeba histolytica
UniProtKB	C4LXH7	EHI_131090	enables	GO:0004843	cysteine-type deubiquitinase activity	ECO:0000256	IEA	GO_REF:0000002	InterPro:IPR001394|InterPro:IPR018200	294381	InterPro	NA	F	Entamoeba histolytica HM-1:IMSS	Entamoeba histolytica
UniProtKB	C4LXJ9	EHI_073340	enables	GO:0061630	ubiquitin protein ligase activity	ECO:0000318	IBA	PMID:21873635	PANTHER:PTN000407223|UniProtKB:Q5M7Z0	294381	GO_Central	NA	F	Entamoeba histolytica HM-1:IMSS	Entamoeba histolytica
UniProtKB	C4LXJ9	EHI_073340	enables	GO:0061630	ubiquitin protein ligase activity	ECO:0000256	IEA	GO_REF:0000002	InterPro:IPR044235	294381	InterPro	NA	F	Entamoeba histolytica HM-1:IMSS	Entamoeba histolytica
UniProtKB	C4LXP1	EHI_014000	enables	GO:0061630	ubiquitin protein ligase activity	ECO:0000256	IEA	GO_REF:0000002	InterPro:IPR033489	294381	InterPro	NA	F	Entamoeba histolytica HM-1:IMSS	Entamoeba histolytica
UniProtKB	C4LXU1	EHI_087590	enables	GO:0043130	ubiquitin binding	ECO:0000256	IEA	GO_REF:0000002	InterPro:IPR002014	294381	InterPro	NA	F	Entamoeba histolytica HM-1:IMSS	Entamoeba histolytica
UniProtKB	C4LXY4	EHI_035540	enables	GO:0019948	SUMO activating enzyme activity	ECO:0000318	IBA	PMID:21873635	MGI:MGI:1858313|PANTHER:PTN000102239|PomBase:SPBC16H5.03c|TAIR:locus:2050069|UniProtKB:Q57UC3|UniProtKB:Q5BAI0|WB:WBGene00006700	294381	GO_Central	NA	F	Entamoeba histolytica HM-1:IMSS	Entamoeba histolytica
UniProtKB	C4LXY4	EHI_035540	enables	GO:0008641	ubiquitin-like modifier activating enzyme activity	ECO:0000256	IEA	GO_REF:0000002	InterPro:IPR035985	294381	InterPro	NA	F	Entamoeba histolytica HM-1:IMSS	Entamoeba histolytica
UniProtKB	C4LXY4	EHI_035540	enables	GO:0019948	SUMO activating enzyme activity	ECO:0000256	IEA	GO_REF:0000002	InterPro:IPR030661	294381	InterPro	NA	F	Entamoeba histolytica HM-1:IMSS	Entamoeba histolytica
UniProtKB	C4LXY4	EHI_035540	enables	GO:0019948	SUMO activating enzyme activity	ECO:0000256	IEA	GO_REF:0000104	UniRule:UR001080757	294381	UniProt	NA	F	Entamoeba histolytica HM-1:IMSS	Entamoeba histolytica
UniProtKB	C4LY85	EHI_166800	enables	GO:0031625	ubiquitin protein ligase binding	ECO:0000318	IBA	PMID:21873635	PANTHER:PTN000071508|UniProtKB:Q15843	294381	GO_Central	NA	F	Entamoeba histolytica HM-1:IMSS	Entamoeba histolytica
UniProtKB	C4LY86	EHI_166820	enables	GO:0019784	deNEDDylase activity	ECO:0000318	IBA	PMID:21873635	FB:FBgn0033716|PANTHER:PTN008206918|PomBase:SPBC17D11.01|PomBase:SPBC32H8.02c|TAIR:locus:2144020|UniProtKB:C8V793	294381	GO_Central	NA	F	Entamoeba histolytica HM-1:IMSS	Entamoeba histolytica
UniProtKB	C4LY86	EHI_166820	enables	GO:0019784	deNEDDylase activity	ECO:0000256	IEA	GO_REF:0000002	InterPro:IPR044613	294381	InterPro	NA	F	Entamoeba histolytica HM-1:IMSS	Entamoeba histolytica
UniProtKB	C4LYH5	EHI_093840	enables	GO:0031624	ubiquitin conjugating enzyme binding	ECO:0000318	IBA	PMID:21873635	FB:FBgn0017418|FB:FBgn0041100|PANTHER:PTN000188395|UniProtKB:O60260|UniProtKB:O95376|UniProtKB:Q9Y4X5|WB:WBGene00003967	294381	GO_Central	NA	F	Entamoeba histolytica HM-1:IMSS	Entamoeba histolytica
UniProtKB	C4LYH5	EHI_093840	enables	GO:0061630	ubiquitin protein ligase activity	ECO:0000318	IBA	PMID:21873635	FB:FBgn0017418|FB:FBgn0041100|MGI:MGI:1355296|PANTHER:PTN000188395|SGD:S000001725|TAIR:locus:2050100|TAIR:locus:2057401|TAIR:locus:2101074|UniProtKB:O60260|UniProtKB:P50876|UniProtKB:Q6ZMZ0|UniProtKB:Q9UBS8	294381	GO_Central	NA	F	Entamoeba histolytica HM-1:IMSS	Entamoeba histolytica
UniProtKB	C4LYH5	EHI_093840	enables	GO:0004842	ubiquitin-protein transferase activity	ECO:0000256	IEA	GO_REF:0000002	InterPro:IPR031127	294381	InterPro	NA	F	Entamoeba histolytica HM-1:IMSS	Entamoeba histolytica
UniProtKB	C4LYM6	EHI_118780	enables	GO:0043130	ubiquitin binding	ECO:0000318	IBA	PMID:21873635	PANTHER:PTN000103837|SGD:S000005552	294381	GO_Central	NA	F	Entamoeba histolytica HM-1:IMSS	Entamoeba histolytica
UniProtKB	C4LYU9	EHI_010620	enables	GO:0031624	ubiquitin conjugating enzyme binding	ECO:0000318	IBA	PMID:21873635	PANTHER:PTN000264493|SGD:S000004118	294381	GO_Central	NA	F	Entamoeba histolytica HM-1:IMSS	Entamoeba histolytica
UniProtKB	C4LYU9	EHI_010620	enables	GO:0032182	ubiquitin-like protein binding	ECO:0000318	IBA	PMID:21873635	PANTHER:PTN000264493|SGD:S000004118|WB:WBGene00010428	294381	GO_Central	NA	F	Entamoeba histolytica HM-1:IMSS	Entamoeba histolytica
UniProtKB	C4LYW1	EHI_010740	enables	GO:0061630	ubiquitin protein ligase activity	ECO:0000318	IBA	PMID:21873635	FB:FBgn0003557|FB:FBgn0029006|FB:FBgn0259174|FB:FBgn0261931|MGI:MGI:1861728|MGI:MGI:1914144|MGI:MGI:1933754|MGI:MGI:97297|PANTHER:PTN008515277|PomBase:SPAC11G7.02|PomBase:SPAC1805.15c|SGD:S000000927|UniProtKB:O15033|UniProtKB:P46934|UniProtKB:Q7Z6Z7|UniProtKB:Q96J02|UniProtKB:Q9HCE7	294381	GO_Central	NA	F	Entamoeba histolytica HM-1:IMSS	Entamoeba histolytica
UniProtKB	C4LYW1	EHI_010740	enables	GO:0004842	ubiquitin-protein transferase activity	ECO:0000256	IEA	GO_REF:0000002	InterPro:IPR000569|InterPro:IPR035983	294381	InterPro	NA	F	Entamoeba histolytica HM-1:IMSS	Entamoeba histolytica
UniProtKB	C4LYY8	EHI_118040	enables	GO:0042292	URM1 activating enzyme activity	ECO:0000318	IBA	PMID:21873635	PANTHER:PTN000102535|SGD:S000001153|UniProtKB:O95396	294381	GO_Central	NA	F	Entamoeba histolytica HM-1:IMSS	Entamoeba histolytica
UniProtKB	C4LYY8	EHI_118040	enables	GO:0008641	ubiquitin-like modifier activating enzyme activity	ECO:0000256	IEA	GO_REF:0000002	InterPro:IPR035985	294381	InterPro	NA	F	Entamoeba histolytica HM-1:IMSS	Entamoeba histolytica
UniProtKB	C4LZ01	EHI_118180	enables	GO:0031625	ubiquitin protein ligase binding	ECO:0000318	IBA	PMID:21873635	FB:FBgn0015509|FB:FBgn0032956|FB:FBgn0033260|FB:FBgn0039632|FB:FBgn0261268|PANTHER:PTN002631076|UniProtKB:Q13616|UniProtKB:Q13617|UniProtKB:Q13618|UniProtKB:Q13619|UniProtKB:Q93034	294381	GO_Central	NA	F	Entamoeba histolytica HM-1:IMSS	Entamoeba histolytica
UniProtKB	C4LZ01	EHI_118180	enables	GO:0031625	ubiquitin protein ligase binding	ECO:0000256	IEA	GO_REF:0000002	InterPro:IPR001373	294381	InterPro	NA	F	Entamoeba histolytica HM-1:IMSS	Entamoeba histolytica
UniProtKB	C4LZ20	EHI_009430	enables	GO:0004843	cysteine-type deubiquitinase activity	ECO:0000256	IEA	GO_REF:0000002	InterPro:IPR001394|InterPro:IPR018200	294381	InterPro	NA	F	Entamoeba histolytica HM-1:IMSS	Entamoeba histolytica
UniProtKB	C4LZ20	EHI_009430	enables	GO:0004843	cysteine-type deubiquitinase activity	ECO:0000501	IEA	GO_REF:0000003	EC:3.4.19.12	294381	UniProt	NA	F	Entamoeba histolytica HM-1:IMSS	Entamoeba histolytica
UniProtKB	C4LZ66	EHI_104570	enables	GO:0061630	ubiquitin protein ligase activity	ECO:0000318	IBA	PMID:21873635	FB:FBgn0003557|FB:FBgn0029006|FB:FBgn0259174|FB:FBgn0261931|MGI:MGI:1861728|MGI:MGI:1914144|MGI:MGI:1933754|MGI:MGI:97297|PANTHER:PTN008515277|PomBase:SPAC11G7.02|PomBase:SPAC1805.15c|SGD:S000000927|UniProtKB:O15033|UniProtKB:P46934|UniProtKB:Q7Z6Z7|UniProtKB:Q96J02|UniProtKB:Q9HCE7	294381	GO_Central	NA	F	Entamoeba histolytica HM-1:IMSS	Entamoeba histolytica
UniProtKB	C4LZ66	EHI_104570	enables	GO:0004842	ubiquitin-protein transferase activity	ECO:0000256	IEA	GO_REF:0000002	InterPro:IPR000569|InterPro:IPR035983	294381	InterPro	NA	F	Entamoeba histolytica HM-1:IMSS	Entamoeba histolytica
UniProtKB	C4LZD6	EHI_137730	enables	GO:0004843	cysteine-type deubiquitinase activity	ECO:0000256	IEA	GO_REF:0000002	InterPro:IPR001394|InterPro:IPR018200	294381	InterPro	NA	F	Entamoeba histolytica HM-1:IMSS	Entamoeba histolytica
UniProtKB	C4LZJ4	EHI_124600	enables	GO:0061630	ubiquitin protein ligase activity	ECO:0000318	IBA	PMID:21873635	PANTHER:PTN000134458|SGD:S000003109|UniProtKB:Q15386|WB:WBGene00008429	294381	GO_Central	NA	F	Entamoeba histolytica HM-1:IMSS	Entamoeba histolytica
UniProtKB	C4LZJ4	EHI_124600	enables	GO:0004842	ubiquitin-protein transferase activity	ECO:0000256	IEA	GO_REF:0000002	InterPro:IPR000569|InterPro:IPR035983	294381	InterPro	NA	F	Entamoeba histolytica HM-1:IMSS	Entamoeba histolytica
UniProtKB	C4LZJ4	EHI_124600	enables	GO:0061630	ubiquitin protein ligase activity	ECO:0000256	IEA	GO_REF:0000002	InterPro:IPR044611	294381	InterPro	NA	F	Entamoeba histolytica HM-1:IMSS	Entamoeba histolytica
UniProtKB	C4LZT6	EHI_194210	enables	GO:0043130	ubiquitin binding	ECO:0000318	IBA	PMID:21873635	PANTHER:PTN000592420|SGD:S000000514|TAIR:locus:2092477|UniProtKB:Q99816	294381	GO_Central	NA	F	Entamoeba histolytica HM-1:IMSS	Entamoeba histolytica
UniProtKB	C4LZU7	EHI_194330	enables	GO:0019776	Atg8-family ligase activity	ECO:0000318	IBA	PMID:21873635	MGI:MGI:1915091|PANTHER:PTN000305308|SGD:S000005290	294381	GO_Central	NA	F	Entamoeba histolytica HM-1:IMSS	Entamoeba histolytica
UniProtKB	C4LZU7	EHI_194330	enables	GO:0019776	Atg8-family ligase activity	ECO:0000256	IEA	GO_REF:0000002	InterPro:IPR046962	294381	InterPro	NA	F	Entamoeba histolytica HM-1:IMSS	Entamoeba histolytica
UniProtKB	C4LZU7	EHI_194330	enables	GO:0019787	ubiquitin-like protein transferase activity	ECO:0000256	IEA	GO_REF:0000002	InterPro:IPR007135	294381	InterPro	NA	F	Entamoeba histolytica HM-1:IMSS	Entamoeba histolytica
UniProtKB	C4LZV9	EHI_194470	enables	GO:0043130	ubiquitin binding	ECO:0000256	IEA	GO_REF:0000002	InterPro:IPR002014	294381	InterPro	NA	F	Entamoeba histolytica HM-1:IMSS	Entamoeba histolytica
UniProtKB	C4M008	EHI_134480	enables	GO:0004842	ubiquitin-protein transferase activity	ECO:0000318	IBA	PMID:21873635	PANTHER:PTN002247669|TAIR:locus:2084218|TAIR:locus:2145643|TAIR:locus:2160821|TAIR:locus:2206395	294381	GO_Central	NA	F	Entamoeba histolytica HM-1:IMSS	Entamoeba histolytica
UniProtKB	C4M028	EHI_134790	enables	GO:0031624	ubiquitin conjugating enzyme binding	ECO:0000318	IBA	PMID:21873635	FB:FBgn0017418|FB:FBgn0041100|PANTHER:PTN000188395|UniProtKB:O60260|UniProtKB:O95376|UniProtKB:Q9Y4X5|WB:WBGene00003967	294381	GO_Central	NA	F	Entamoeba histolytica HM-1:IMSS	Entamoeba histolytica
UniProtKB	C4M028	EHI_134790	enables	GO:0061630	ubiquitin protein ligase activity	ECO:0000318	IBA	PMID:21873635	FB:FBgn0017418|FB:FBgn0041100|MGI:MGI:1355296|PANTHER:PTN000188395|SGD:S000001725|TAIR:locus:2050100|TAIR:locus:2057401|TAIR:locus:2101074|UniProtKB:O60260|UniProtKB:P50876|UniProtKB:Q6ZMZ0|UniProtKB:Q9UBS8	294381	GO_Central	NA	F	Entamoeba histolytica HM-1:IMSS	Entamoeba histolytica
UniProtKB	C4M028	EHI_134790	enables	GO:0004842	ubiquitin-protein transferase activity	ECO:0000256	IEA	GO_REF:0000002	InterPro:IPR031127	294381	InterPro	NA	F	Entamoeba histolytica HM-1:IMSS	Entamoeba histolytica
UniProtKB	C4M065	EHI_021540	enables	GO:0043130	ubiquitin binding	ECO:0000318	IBA	PMID:21873635	PANTHER:PTN000065572|PomBase:SPBC2D10.12|SGD:S000000763|TAIR:locus:2076944|TAIR:locus:2177376|TAIR:locus:2200522|UniProtKB:Q84L33	294381	GO_Central	NA	F	Entamoeba histolytica HM-1:IMSS	Entamoeba histolytica
UniProtKB	C4M080	EHI_004850	enables	GO:0019781	NEDD8 activating enzyme activity	ECO:0000318	IBA	PMID:21873635	PANTHER:PTN000102175|SGD:S000005924	294381	GO_Central	NA	F	Entamoeba histolytica HM-1:IMSS	Entamoeba histolytica
UniProtKB	C4M080	EHI_004850	enables	GO:0008641	ubiquitin-like modifier activating enzyme activity	ECO:0000256	IEA	GO_REF:0000002	InterPro:IPR035985	294381	InterPro	NA	F	Entamoeba histolytica HM-1:IMSS	Entamoeba histolytica
UniProtKB	C4M0B2	EHI_064430	enables	GO:0004843	cysteine-type deubiquitinase activity	ECO:0000318	IBA	PMID:21873635	PANTHER:PTN000329911|SGD:S000001850|UniProtKB:Q5VVQ6	294381	GO_Central	NA	F	Entamoeba histolytica HM-1:IMSS	Entamoeba histolytica
UniProtKB	C4M0B2	EHI_064430	enables	GO:0004843	cysteine-type deubiquitinase activity	ECO:0000501	IEA	GO_REF:0000003	EC:3.4.19.12	294381	UniProt	NA	F	Entamoeba histolytica HM-1:IMSS	Entamoeba histolytica
UniProtKB	C4M0B2	EHI_064430	enables	GO:0004843	cysteine-type deubiquitinase activity	ECO:0000256	IEA	GO_REF:0000104	UniRule:UR001426776	294381	UniProt	NA	F	Entamoeba histolytica HM-1:IMSS	Entamoeba histolytica
UniProtKB	C4M0B5	EHI_064460	enables	GO:0004843	cysteine-type deubiquitinase activity	ECO:0000256	IEA	GO_REF:0000002	InterPro:IPR001394|InterPro:IPR018200	294381	InterPro	NA	F	Entamoeba histolytica HM-1:IMSS	Entamoeba histolytica
UniProtKB	C4M0B7	EHI_064480	enables	GO:0008641	ubiquitin-like modifier activating enzyme activity	ECO:0000256	IEA	GO_REF:0000002	InterPro:IPR035985	294381	InterPro	NA	F	Entamoeba histolytica HM-1:IMSS	Entamoeba histolytica
UniProtKB	C4M0D6	EHI_064700	enables	GO:0019778	Atg12 activating enzyme activity	ECO:0000318	IBA	PMID:21873635	MGI:MGI:1921494|PANTHER:PTN000102341|SGD:S000001214	294381	GO_Central	NA	F	Entamoeba histolytica HM-1:IMSS	Entamoeba histolytica
UniProtKB	C4M0D6	EHI_064700	enables	GO:0019779	Atg8 activating enzyme activity	ECO:0000318	IBA	PMID:21873635	FB:FBgn0034366|MGI:MGI:1921494|PANTHER:PTN000102341|SGD:S000001214	294381	GO_Central	NA	F	Entamoeba histolytica HM-1:IMSS	Entamoeba histolytica
UniProtKB	C4M0D6	EHI_064700	enables	GO:0008641	ubiquitin-like modifier activating enzyme activity	ECO:0000256	IEA	GO_REF:0000002	InterPro:IPR035985	294381	InterPro	NA	F	Entamoeba histolytica HM-1:IMSS	Entamoeba histolytica
UniProtKB	C4M0N2	EHI_008680	enables	GO:0004843	cysteine-type deubiquitinase activity	ECO:0000256	IEA	GO_REF:0000002	InterPro:IPR001394|InterPro:IPR018200	294381	InterPro	NA	F	Entamoeba histolytica HM-1:IMSS	Entamoeba histolytica
UniProtKB	C4M0U2	EHI_100110	enables	GO:0061631	ubiquitin conjugating enzyme activity	ECO:0000318	IBA	PMID:21873635	MGI:MGI:102657|PANTHER:PTN000629793|UniProtKB:P49427|UniProtKB:P62253|UniProtKB:Q712K3	294381	GO_Central	NA	F	Entamoeba histolytica HM-1:IMSS	Entamoeba histolytica
UniProtKB	C4M0Z6	EHI_135100	enables	GO:0061630	ubiquitin protein ligase activity	ECO:0000318	IBA	PMID:21873635	FB:FBgn0025638|FB:FBgn0040291|FB:FBgn0044020|FB:FBgn0250903|PANTHER:PTN000129805|PomBase:SPAC23H4.18c|SGD:S000002166|UniProtKB:P62877|UniProtKB:Q9NYG5	294381	GO_Central	NA	F	Entamoeba histolytica HM-1:IMSS	Entamoeba histolytica
UniProtKB	C4M0Z6	EHI_135100	enables	GO:0061630	ubiquitin protein ligase activity	ECO:0000256	IEA	GO_REF:0000002	InterPro:IPR024991	294381	InterPro	NA	F	Entamoeba histolytica HM-1:IMSS	Entamoeba histolytica
UniProtKB	C4M140	EHI_105360	enables	GO:0004842	ubiquitin-protein transferase activity	ECO:0000318	IBA	PMID:21873635	PANTHER:PTN001802598|TAIR:locus:2133990|TAIR:locus:2153227	294381	GO_Central	NA	F	Entamoeba histolytica HM-1:IMSS	Entamoeba histolytica
UniProtKB	C4M184	EHI_188100	enables	GO:0043130	ubiquitin binding	ECO:0000256	IEA	GO_REF:0000002	InterPro:IPR002014	294381	InterPro	NA	F	Entamoeba histolytica HM-1:IMSS	Entamoeba histolytica
UniProtKB	C4M1C7	EHI_170050	enables	GO:0043130	ubiquitin binding	ECO:0000256	IEA	GO_REF:0000002	InterPro:IPR003892	294381	InterPro	NA	F	Entamoeba histolytica HM-1:IMSS	Entamoeba histolytica
UniProtKB	C4M1C8	EHI_170060	enables	GO:0044389	ubiquitin-like protein ligase binding	ECO:0000318	IBA	PMID:21873635	PANTHER:PTN000059492|UniProtKB:P61956|UniProtKB:P63165	294381	GO_Central	NA	F	Entamoeba histolytica HM-1:IMSS	Entamoeba histolytica
UniProtKB	C4M1E6	EHI_030770	enables	GO:0061630	ubiquitin protein ligase activity	ECO:0000318	IBA	PMID:21873635	FB:FBgn0260970|MGI:MGI:1861099|MGI:MGI:1861100|PANTHER:PTN000486924|PomBase:SPAC15A10.11|PomBase:SPBC19C7.02	294381	GO_Central	NA	F	Entamoeba histolytica HM-1:IMSS	Entamoeba histolytica
UniProtKB	C4M1E6	EHI_030770	enables	GO:0061630	ubiquitin protein ligase activity	ECO:0000256	IEA	GO_REF:0000002	InterPro:IPR039164	294381	InterPro	NA	F	Entamoeba histolytica HM-1:IMSS	Entamoeba histolytica
UniProtKB	C4M1E6	EHI_030770	enables	GO:0061630	ubiquitin protein ligase activity	ECO:0000256	IEA	GO_REF:0000104	UniRule:UR001116780	294381	UniProt	NA	F	Entamoeba histolytica HM-1:IMSS	Entamoeba histolytica
UniProtKB	C4M1I1	EHI_000900	enables	GO:0019948	SUMO activating enzyme activity	ECO:0000318	IBA	PMID:21873635	PANTHER:PTN000102043|PomBase:SPAC4C5.04|TAIR:locus:2117283|TAIR:locus:2159727|UniProtKB:Q8IHS2	294381	GO_Central	NA	F	Entamoeba histolytica HM-1:IMSS	Entamoeba histolytica
UniProtKB	C4M1I1	EHI_000900	enables	GO:0008641	ubiquitin-like modifier activating enzyme activity	ECO:0000256	IEA	GO_REF:0000002	InterPro:IPR035985	294381	InterPro	NA	F	Entamoeba histolytica HM-1:IMSS	Entamoeba histolytica
UniProtKB	C4M1I1	EHI_000900	enables	GO:0019781	NEDD8 activating enzyme activity	ECO:0000256	IEA	GO_REF:0000002	InterPro:IPR030667	294381	InterPro	NA	F	Entamoeba histolytica HM-1:IMSS	Entamoeba histolytica
UniProtKB	C4M1I1	EHI_000900	enables	GO:0019781	NEDD8 activating enzyme activity	ECO:0000256	IEA	GO_REF:0000104	UniRule:UR000202847	294381	UniProt	NA	F	Entamoeba histolytica HM-1:IMSS	Entamoeba histolytica
UniProtKB	C4M1S2	EHI_164400	enables	GO:0061631	ubiquitin conjugating enzyme activity	ECO:0000318	IBA	PMID:21873635	FB:FBgn0000173|FB:FBgn0011217|FB:FBgn0026316|FB:FBgn0264848|MGI:MGI:104632|MGI:MGI:107411|MGI:MGI:107412|MGI:MGI:109240|MGI:MGI:1914049|MGI:MGI:1917343|MGI:MGI:2384911|MGI:MGI:2388672|PANTHER:PTN002514495|PomBase:SPAC11E3.04c|PomBase:SPBC119.02|PomBase:SPCC1259.15c|PomBase:SPCC338.05c|UniProtKB:A1L167|UniProtKB:O00762|UniProtKB:P51668|UniProtKB:P51965|UniProtKB:P61077|UniProtKB:P61085|UniProtKB:P…	294381	GO_Central	NA	F	Entamoeba histolytica HM-1:IMSS	Entamoeba histolytica
UniProtKB	C4M1T9	EHI_027510	enables	GO:0061630	ubiquitin protein ligase activity	ECO:0000318	IBA	PMID:21873635	FB:FBgn0037442|MGI:MGI:1346341|MGI:MGI:1914139|MGI:MGI:2677438|PANTHER:PTN001864905|UniProtKB:Q8WWF5|UniProtKB:Q9H6Y7	294381	GO_Central	NA	F	Entamoeba histolytica HM-1:IMSS	Entamoeba histolytica
UniProtKB	C4M218	EHI_150370	enables	GO:0061631	ubiquitin conjugating enzyme activity	ECO:0000318	IBA	PMID:21873635	FB:FBgn0000173|FB:FBgn0011217|FB:FBgn0026316|FB:FBgn0264848|MGI:MGI:104632|MGI:MGI:107411|MGI:MGI:107412|MGI:MGI:109240|MGI:MGI:1914049|MGI:MGI:1917343|MGI:MGI:2384911|MGI:MGI:2388672|PANTHER:PTN002514495|PomBase:SPAC11E3.04c|PomBase:SPBC119.02|PomBase:SPCC1259.15c|PomBase:SPCC338.05c|UniProtKB:A1L167|UniProtKB:O00762|UniProtKB:P51668|UniProtKB:P51965|UniProtKB:P61077|UniProtKB:P61085|UniProtKB:P…	294381	GO_Central	NA	F	Entamoeba histolytica HM-1:IMSS	Entamoeba histolytica
UniProtKB	C4M2M1	EHI_005860	enables	GO:0043130	ubiquitin binding	ECO:0000318	IBA	PMID:21873635	PANTHER:PTN000065572|PomBase:SPBC2D10.12|SGD:S000000763|TAIR:locus:2076944|TAIR:locus:2177376|TAIR:locus:2200522|UniProtKB:Q84L33	294381	GO_Central	NA	F	Entamoeba histolytica HM-1:IMSS	Entamoeba histolytica
UniProtKB	C4M2U3	EHI_188760	enables	GO:0004842	ubiquitin-protein transferase activity	ECO:0000256	IEA	GO_REF:0000002	InterPro:IPR010606|InterPro:IPR037252	294381	InterPro	NA	F	Entamoeba histolytica HM-1:IMSS	Entamoeba histolytica
UniProtKB	C4M2U8	EHI_188810	enables	GO:0008641	ubiquitin-like modifier activating enzyme activity	ECO:0000256	IEA	GO_REF:0000002	InterPro:IPR035985	294381	InterPro	NA	F	Entamoeba histolytica HM-1:IMSS	Entamoeba histolytica
UniProtKB	C4M2Y3	EHI_048700	enables	GO:0061631	ubiquitin conjugating enzyme activity	ECO:0000318	IBA	PMID:21873635	MGI:MGI:102657|PANTHER:PTN000629793|UniProtKB:P49427|UniProtKB:P62253|UniProtKB:Q712K3	294381	GO_Central	NA	F	Entamoeba histolytica HM-1:IMSS	Entamoeba histolytica
UniProtKB	C4M310	EHI_025230	enables	GO:0061631	ubiquitin conjugating enzyme activity	ECO:0000318	IBA	PMID:21873635	FB:FBgn0000173|FB:FBgn0011217|FB:FBgn0026316|FB:FBgn0264848|MGI:MGI:104632|MGI:MGI:107411|MGI:MGI:107412|MGI:MGI:109240|MGI:MGI:1914049|MGI:MGI:1917343|MGI:MGI:2384911|MGI:MGI:2388672|PANTHER:PTN002514495|PomBase:SPAC11E3.04c|PomBase:SPBC119.02|PomBase:SPCC1259.15c|PomBase:SPCC338.05c|UniProtKB:A1L167|UniProtKB:O00762|UniProtKB:P51668|UniProtKB:P51965|UniProtKB:P61077|UniProtKB:P61085|UniProtKB:P…	294381	GO_Central	NA	F	Entamoeba histolytica HM-1:IMSS	Entamoeba histolytica
UniProtKB	C4M328	EHI_025410	enables	GO:0016929	deSUMOylase activity	ECO:0000318	IBA	PMID:21873635	FB:FBgn0027603|MGI:MGI:1923076|MGI:MGI:2445054|PANTHER:PTN000288424|PomBase:SPBC19G7.09|SGD:S000001293|SGD:S000005941|UniProtKB:Q5B9U1|UniProtKB:Q8I583|UniProtKB:Q9H4L4	294381	GO_Central	NA	F	Entamoeba histolytica HM-1:IMSS	Entamoeba histolytica
UniProtKB	C4M385	EHI_106100	enables	GO:0043130	ubiquitin binding	ECO:0000318	IBA	PMID:21873635	PANTHER:PTN000065572|PomBase:SPBC2D10.12|SGD:S000000763|TAIR:locus:2076944|TAIR:locus:2177376|TAIR:locus:2200522|UniProtKB:Q84L33	294381	GO_Central	NA	F	Entamoeba histolytica HM-1:IMSS	Entamoeba histolytica
UniProtKB	C4M3D0	EHI_053120	enables	GO:0061630	ubiquitin protein ligase activity	ECO:0000318	IBA	PMID:21873635	MGI:MGI:1860040|MGI:MGI:1933163|MGI:MGI:2145264|MGI:MGI:2685973|PANTHER:PTN001188366|UniProtKB:O75382	294381	GO_Central	NA	F	Entamoeba histolytica HM-1:IMSS	Entamoeba histolytica
UniProtKB	C4M3H2	EHI_138180	enables	GO:0034450	ubiquitin-ubiquitin ligase activity	ECO:0000318	IBA	PMID:21873635	MGI:MGI:1927086|MGI:MGI:2154580|PANTHER:PTN000358161|SGD:S000002349|WB:WBGene00006734	294381	GO_Central	NA	F	Entamoeba histolytica HM-1:IMSS	Entamoeba histolytica
UniProtKB	C4M3H2	EHI_138180	enables	GO:0004842	ubiquitin-protein transferase activity	ECO:0000256	IEA	GO_REF:0000002	InterPro:IPR003613	294381	InterPro	NA	F	Entamoeba histolytica HM-1:IMSS	Entamoeba histolytica
UniProtKB	C4M3H2	EHI_138180	enables	GO:0034450	ubiquitin-ubiquitin ligase activity	ECO:0000256	IEA	GO_REF:0000002	InterPro:IPR019474|InterPro:IPR045132	294381	InterPro	NA	F	Entamoeba histolytica HM-1:IMSS	Entamoeba histolytica
UniProtKB	C4M3M3	EHI_140500	enables	GO:0004843	cysteine-type deubiquitinase activity	ECO:0000318	IBA	PMID:21873635	FB:FBgn0010288|FB:FBgn0011327|FB:FBgn0262166|MGI:MGI:103149|PANTHER:PTN000063280|PomBase:SPBC409.06|SGD:S000003860|TAIR:locus:2018516|UniProtKB:P09936|UniProtKB:P15374|UniProtKB:Q92560|UniProtKB:Q9XSJ0|UniProtKB:Q9Y5K5|WB:WBGene00006724	294381	GO_Central	NA	F	Entamoeba histolytica HM-1:IMSS	Entamoeba histolytica
UniProtKB	C4M3M3	EHI_140500	enables	GO:0004843	cysteine-type deubiquitinase activity	ECO:0000256	IEA	GO_REF:0000002	InterPro:IPR001578|InterPro:IPR017390|InterPro:IPR036959	294381	InterPro	NA	F	Entamoeba histolytica HM-1:IMSS	Entamoeba histolytica
UniProtKB	C4M3M3	EHI_140500	enables	GO:0004843	cysteine-type deubiquitinase activity	ECO:0000501	IEA	GO_REF:0000003	EC:3.4.19.12	294381	UniProt	NA	F	Entamoeba histolytica HM-1:IMSS	Entamoeba histolytica
UniProtKB	C4M3M3	EHI_140500	enables	GO:0004843	cysteine-type deubiquitinase activity	ECO:0000256	IEA	GO_REF:0000104	UniRule:UR000356809	294381	UniProt	NA	F	Entamoeba histolytica HM-1:IMSS	Entamoeba histolytica
UniProtKB	C4M3Q3	EHI_145980	enables	GO:0061665	SUMO ligase activity	ECO:0000318	IBA	PMID:21873635	CGD:CAL0000192524|FB:FBgn0003612|MGI:MGI:2136940|PANTHER:PTN000081660|PomBase:SPAC1687.05|UniProtKB:O75925|UniProtKB:O75928|UniProtKB:Q6ASW7|UniProtKB:Q6L4L4|UniProtKB:Q8N2W9|WB:WBGene00001574	294381	GO_Central	NA	F	Entamoeba histolytica HM-1:IMSS	Entamoeba histolytica
UniProtKB	C4M3W9	EHI_016470	enables	GO:0031625	ubiquitin protein ligase binding	ECO:0000318	IBA	PMID:21873635	FB:FBgn0015509|FB:FBgn0032956|FB:FBgn0033260|FB:FBgn0039632|FB:FBgn0261268|PANTHER:PTN002631076|UniProtKB:Q13616|UniProtKB:Q13617|UniProtKB:Q13618|UniProtKB:Q13619|UniProtKB:Q93034	294381	GO_Central	NA	F	Entamoeba histolytica HM-1:IMSS	Entamoeba histolytica
UniProtKB	C4M3W9	EHI_016470	enables	GO:0031625	ubiquitin protein ligase binding	ECO:0000256	IEA	GO_REF:0000002	InterPro:IPR001373	294381	InterPro	NA	F	Entamoeba histolytica HM-1:IMSS	Entamoeba histolytica
UniProtKB	C4M3Y7	EHI_200820	enables	GO:0004843	cysteine-type deubiquitinase activity	ECO:0000318	IBA	PMID:21873635	FB:FBgn0005632|FB:FBgn0016756|FB:FBgn0030366|FB:FBgn0033738|FB:FBgn0260936|MGI:MGI:107697|MGI:MGI:107698|MGI:MGI:107699|MGI:MGI:1924050|MGI:MGI:2140991|MGI:MGI:2182061|MGI:MGI:3051372|MGI:MGI:3051498|PANTHER:PTN002541993|PomBase:SPAC13A11.04c|PomBase:SPBP8B7.21|RGD:1306915|SGD:S000000163|SGD:S000000262|SGD:S000000953|SGD:S000001418|SGD:S000001806|SGD:S000002280|SGD:S000004920|SGD:S000005130|SGD:S…	294381	GO_Central	NA	F	Entamoeba histolytica HM-1:IMSS	Entamoeba histolytica
UniProtKB	C4M3Y7	EHI_200820	enables	GO:0004843	cysteine-type deubiquitinase activity	ECO:0000256	IEA	GO_REF:0000002	InterPro:IPR001394|InterPro:IPR018200	294381	InterPro	NA	F	Entamoeba histolytica HM-1:IMSS	Entamoeba histolytica
UniProtKB	C4M418	EHI_114110	enables	GO:0061630	ubiquitin protein ligase activity	ECO:0000318	IBA	PMID:21873635	FB:FBgn0260970|MGI:MGI:1861099|MGI:MGI:1861100|PANTHER:PTN000486924|PomBase:SPAC15A10.11|PomBase:SPBC19C7.02	294381	GO_Central	NA	F	Entamoeba histolytica HM-1:IMSS	Entamoeba histolytica
UniProtKB	C4M418	EHI_114110	enables	GO:0061630	ubiquitin protein ligase activity	ECO:0000256	IEA	GO_REF:0000002	InterPro:IPR039164	294381	InterPro	NA	F	Entamoeba histolytica HM-1:IMSS	Entamoeba histolytica
UniProtKB	C4M418	EHI_114110	enables	GO:0061630	ubiquitin protein ligase activity	ECO:0000256	IEA	GO_REF:0000104	UniRule:UR001116780	294381	UniProt	NA	F	Entamoeba histolytica HM-1:IMSS	Entamoeba histolytica
UniProtKB	C4M474	EHI_140260	enables	GO:0004842	ubiquitin-protein transferase activity	ECO:0000318	IBA	PMID:21873635	PANTHER:PTN002247669|TAIR:locus:2084218|TAIR:locus:2145643|TAIR:locus:2160821|TAIR:locus:2206395	294381	GO_Central	NA	F	Entamoeba histolytica HM-1:IMSS	Entamoeba histolytica
UniProtKB	C4M4E3	EHI_156450	enables	GO:0031625	ubiquitin protein ligase binding	ECO:0000318	IBA	PMID:21873635	FB:FBgn0015509|FB:FBgn0032956|FB:FBgn0033260|FB:FBgn0039632|FB:FBgn0261268|PANTHER:PTN002631076|UniProtKB:Q13616|UniProtKB:Q13617|UniProtKB:Q13618|UniProtKB:Q13619|UniProtKB:Q93034	294381	GO_Central	NA	F	Entamoeba histolytica HM-1:IMSS	Entamoeba histolytica
UniProtKB	C4M4E3	EHI_156450	enables	GO:0031625	ubiquitin protein ligase binding	ECO:0000256	IEA	GO_REF:0000002	InterPro:IPR001373	294381	InterPro	NA	F	Entamoeba histolytica HM-1:IMSS	Entamoeba histolytica
UniProtKB	C4M4F0	EHI_078580	enables	GO:0061630	ubiquitin protein ligase activity	ECO:0000318	IBA	PMID:21873635	FB:FBgn0003557|FB:FBgn0029006|FB:FBgn0259174|FB:FBgn0261931|MGI:MGI:1861728|MGI:MGI:1914144|MGI:MGI:1933754|MGI:MGI:97297|PANTHER:PTN008515277|PomBase:SPAC11G7.02|PomBase:SPAC1805.15c|SGD:S000000927|UniProtKB:O15033|UniProtKB:P46934|UniProtKB:Q7Z6Z7|UniProtKB:Q96J02|UniProtKB:Q9HCE7	294381	GO_Central	NA	F	Entamoeba histolytica HM-1:IMSS	Entamoeba histolytica
UniProtKB	C4M4F0	EHI_078580	enables	GO:0004842	ubiquitin-protein transferase activity	ECO:0000256	IEA	GO_REF:0000002	InterPro:IPR000569|InterPro:IPR035983	294381	InterPro	NA	F	Entamoeba histolytica HM-1:IMSS	Entamoeba histolytica
UniProtKB	C4M4M7	EHI_189430	enables	GO:0004843	cysteine-type deubiquitinase activity	ECO:0000256	IEA	GO_REF:0000002	InterPro:IPR001394|InterPro:IPR018200	294381	InterPro	NA	F	Entamoeba histolytica HM-1:IMSS	Entamoeba histolytica
UniProtKB	C4M4M7	EHI_189430	enables	GO:0004843	cysteine-type deubiquitinase activity	ECO:0000501	IEA	GO_REF:0000003	EC:3.4.19.12	294381	UniProt	NA	F	Entamoeba histolytica HM-1:IMSS	Entamoeba histolytica
UniProtKB	C4M4Z7	EHI_035180	enables	GO:0004843	cysteine-type deubiquitinase activity	ECO:0000256	IEA	GO_REF:0000002	InterPro:IPR001394|InterPro:IPR018200	294381	InterPro	NA	F	Entamoeba histolytica HM-1:IMSS	Entamoeba histolytica
UniProtKB	C4M514	EHI_141080	enables	GO:0061665	SUMO ligase activity	ECO:0000318	IBA	PMID:21873635	CGD:CAL0000192524|FB:FBgn0003612|MGI:MGI:2136940|PANTHER:PTN000081660|PomBase:SPAC1687.05|UniProtKB:O75925|UniProtKB:O75928|UniProtKB:Q6ASW7|UniProtKB:Q6L4L4|UniProtKB:Q8N2W9|WB:WBGene00001574	294381	GO_Central	NA	F	Entamoeba histolytica HM-1:IMSS	Entamoeba histolytica
UniProtKB	C4M5N0	EHI_122720	enables	GO:0061630	ubiquitin protein ligase activity	ECO:0000318	IBA	PMID:21873635	MGI:MGI:1890215|PANTHER:PTN001408403|UniProtKB:Q96BH1	294381	GO_Central	NA	F	Entamoeba histolytica HM-1:IMSS	Entamoeba histolytica
UniProtKB	C4M5N0	EHI_122720	enables	GO:0061630	ubiquitin protein ligase activity	ECO:0000256	IEA	GO_REF:0000002	InterPro:IPR039133	294381	InterPro	NA	F	Entamoeba histolytica HM-1:IMSS	Entamoeba histolytica
UniProtKB	C4M5N4	EHI_122760	enables	GO:0031624	ubiquitin conjugating enzyme binding	ECO:0000318	IBA	PMID:21873635	FB:FBgn0017418|FB:FBgn0041100|PANTHER:PTN000188395|UniProtKB:O60260|UniProtKB:O95376|UniProtKB:Q9Y4X5|WB:WBGene00003967	294381	GO_Central	NA	F	Entamoeba histolytica HM-1:IMSS	Entamoeba histolytica
UniProtKB	C4M5N4	EHI_122760	enables	GO:0061630	ubiquitin protein ligase activity	ECO:0000318	IBA	PMID:21873635	FB:FBgn0017418|FB:FBgn0041100|MGI:MGI:1355296|PANTHER:PTN000188395|SGD:S000001725|TAIR:locus:2050100|TAIR:locus:2057401|TAIR:locus:2101074|UniProtKB:O60260|UniProtKB:P50876|UniProtKB:Q6ZMZ0|UniProtKB:Q9UBS8	294381	GO_Central	NA	F	Entamoeba histolytica HM-1:IMSS	Entamoeba histolytica
UniProtKB	C4M5N4	EHI_122760	enables	GO:0004842	ubiquitin-protein transferase activity	ECO:0000256	IEA	GO_REF:0000002	InterPro:IPR031127	294381	InterPro	NA	F	Entamoeba histolytica HM-1:IMSS	Entamoeba histolytica
UniProtKB	C4M5T2	EHI_070750	enables	GO:0061631	ubiquitin conjugating enzyme activity	ECO:0000318	IBA	PMID:21873635	FB:FBgn0000173|FB:FBgn0011217|FB:FBgn0026316|FB:FBgn0264848|MGI:MGI:104632|MGI:MGI:107411|MGI:MGI:107412|MGI:MGI:109240|MGI:MGI:1914049|MGI:MGI:1917343|MGI:MGI:2384911|MGI:MGI:2388672|PANTHER:PTN002514495|PomBase:SPAC11E3.04c|PomBase:SPBC119.02|PomBase:SPCC1259.15c|PomBase:SPCC338.05c|UniProtKB:A1L167|UniProtKB:O00762|UniProtKB:P51668|UniProtKB:P51965|UniProtKB:P61077|UniProtKB:P61085|UniProtKB:P…	294381	GO_Central	NA	F	Entamoeba histolytica HM-1:IMSS	Entamoeba histolytica
UniProtKB	C4M5W5	EHI_026450	enables	GO:0031625	ubiquitin protein ligase binding	ECO:0000318	IBA	PMID:21873635	PANTHER:PTN000295423|RGD:620794	294381	GO_Central	NA	F	Entamoeba histolytica HM-1:IMSS	Entamoeba histolytica
UniProtKB	C4M5W5	EHI_026450	enables	GO:0043130	ubiquitin binding	ECO:0000318	IBA	PMID:21873635	PANTHER:PTN000295423|RGD:620794	294381	GO_Central	NA	F	Entamoeba histolytica HM-1:IMSS	Entamoeba histolytica
UniProtKB	C4M5X7	EHI_137030	enables	GO:0061630	ubiquitin protein ligase activity	ECO:0000256	IEA	GO_REF:0000002	InterPro:IPR045103	294381	InterPro	NA	F	Entamoeba histolytica HM-1:IMSS	Entamoeba histolytica
UniProtKB	C4M5Y9	EHI_137110	enables	GO:0004842	ubiquitin-protein transferase activity	ECO:0000318	IBA	PMID:21873635	PANTHER:PTN002247669|TAIR:locus:2084218|TAIR:locus:2145643|TAIR:locus:2160821|TAIR:locus:2206395	294381	GO_Central	NA	F	Entamoeba histolytica HM-1:IMSS	Entamoeba histolytica
UniProtKB	C4M602	EHI_181140	enables	GO:0004842	ubiquitin-protein transferase activity	ECO:0000256	IEA	GO_REF:0000002	InterPro:IPR010606|InterPro:IPR037252	294381	InterPro	NA	F	Entamoeba histolytica HM-1:IMSS	Entamoeba histolytica
UniProtKB	C4M646	EHI_179950	enables	GO:0031625	ubiquitin protein ligase binding	ECO:0000318	IBA	PMID:21873635	FB:FBgn0015509|FB:FBgn0032956|FB:FBgn0033260|FB:FBgn0039632|FB:FBgn0261268|PANTHER:PTN002631076|UniProtKB:Q13616|UniProtKB:Q13617|UniProtKB:Q13618|UniProtKB:Q13619|UniProtKB:Q93034	294381	GO_Central	NA	F	Entamoeba histolytica HM-1:IMSS	Entamoeba histolytica
UniProtKB	C4M6M3	EHI_147470	enables	GO:0061656	SUMO conjugating enzyme activity	ECO:0000318	IBA	PMID:21873635	FB:FBgn0010602|PANTHER:PTN000629675|PomBase:SPAC30D11.13|UniProtKB:P63279|WB:WBGene00006706	294381	GO_Central	NA	F	Entamoeba histolytica HM-1:IMSS	Entamoeba histolytica
UniProtKB	C4M6N2	EHI_161890	enables	GO:0004842	ubiquitin-protein transferase activity	ECO:0000318	IBA	PMID:21873635	PANTHER:PTN001001019|UniProtKB:Q9SIZ8	294381	GO_Central	NA	F	Entamoeba histolytica HM-1:IMSS	Entamoeba histolytica
UniProtKB	C4M6N2	EHI_161890	enables	GO:0004842	ubiquitin-protein transferase activity	ECO:0000256	IEA	GO_REF:0000002	InterPro:IPR045129	294381	InterPro	NA	F	Entamoeba histolytica HM-1:IMSS	Entamoeba histolytica
UniProtKB	C4M760	EHI_083270	enables	GO:0031625	ubiquitin protein ligase binding	ECO:0000318	IBA	PMID:21873635	PANTHER:PTN000071508|UniProtKB:Q15843	294381	GO_Central	NA	F	Entamoeba histolytica HM-1:IMSS	Entamoeba histolytica
UniProtKB	C4M772	EHI_199610	enables	GO:0004843	cysteine-type deubiquitinase activity	ECO:0000318	IBA	PMID:21873635	FB:FBgn0005632|FB:FBgn0016756|FB:FBgn0030366|FB:FBgn0033738|FB:FBgn0260936|MGI:MGI:107697|MGI:MGI:107698|MGI:MGI:107699|MGI:MGI:1924050|MGI:MGI:2140991|MGI:MGI:2182061|MGI:MGI:3051372|MGI:MGI:3051498|PANTHER:PTN002541993|PomBase:SPAC13A11.04c|PomBase:SPBP8B7.21|RGD:1306915|SGD:S000000163|SGD:S000000262|SGD:S000000953|SGD:S000001418|SGD:S000001806|SGD:S000002280|SGD:S000004920|SGD:S000005130|SGD:S…	294381	GO_Central	NA	F	Entamoeba histolytica HM-1:IMSS	Entamoeba histolytica
UniProtKB	C4M772	EHI_199610	enables	GO:0004843	cysteine-type deubiquitinase activity	ECO:0000256	IEA	GO_REF:0000002	InterPro:IPR001394|InterPro:IPR018200	294381	InterPro	NA	F	Entamoeba histolytica HM-1:IMSS	Entamoeba histolytica
UniProtKB	C4M788	EHI_043740	enables	GO:0004843	cysteine-type deubiquitinase activity	ECO:0000318	IBA	PMID:21873635	FB:FBgn0005632|FB:FBgn0016756|FB:FBgn0030366|FB:FBgn0033738|FB:FBgn0260936|MGI:MGI:107697|MGI:MGI:107698|MGI:MGI:107699|MGI:MGI:1924050|MGI:MGI:2140991|MGI:MGI:2182061|MGI:MGI:3051372|MGI:MGI:3051498|PANTHER:PTN002541993|PomBase:SPAC13A11.04c|PomBase:SPBP8B7.21|RGD:1306915|SGD:S000000163|SGD:S000000262|SGD:S000000953|SGD:S000001418|SGD:S000001806|SGD:S000002280|SGD:S000004920|SGD:S000005130|SGD:S…	294381	GO_Central	NA	F	Entamoeba histolytica HM-1:IMSS	Entamoeba histolytica
UniProtKB	C4M788	EHI_043740	enables	GO:0004843	cysteine-type deubiquitinase activity	ECO:0000256	IEA	GO_REF:0000002	InterPro:IPR001394|InterPro:IPR018200	294381	InterPro	NA	F	Entamoeba histolytica HM-1:IMSS	Entamoeba histolytica
UniProtKB	C4M7F0	EHI_166440	enables	GO:0004842	ubiquitin-protein transferase activity	ECO:0000318	IBA	PMID:21873635	PANTHER:PTN000251255|UniProtKB:Q8WVD5	294381	GO_Central	NA	F	Entamoeba histolytica HM-1:IMSS	Entamoeba histolytica
UniProtKB	C4M7G2	EHI_158580	enables	GO:0004843	cysteine-type deubiquitinase activity	ECO:0000318	IBA	PMID:21873635	FB:FBgn0005632|FB:FBgn0016756|FB:FBgn0030366|FB:FBgn0033738|FB:FBgn0260936|MGI:MGI:107697|MGI:MGI:107698|MGI:MGI:107699|MGI:MGI:1924050|MGI:MGI:2140991|MGI:MGI:2182061|MGI:MGI:3051372|MGI:MGI:3051498|PANTHER:PTN002541993|PomBase:SPAC13A11.04c|PomBase:SPBP8B7.21|RGD:1306915|SGD:S000000163|SGD:S000000262|SGD:S000000953|SGD:S000001418|SGD:S000001806|SGD:S000002280|SGD:S000004920|SGD:S000005130|SGD:S…	294381	GO_Central	NA	F	Entamoeba histolytica HM-1:IMSS	Entamoeba histolytica
UniProtKB	C4M7G2	EHI_158580	enables	GO:0004843	cysteine-type deubiquitinase activity	ECO:0000256	IEA	GO_REF:0000002	InterPro:IPR001394|InterPro:IPR018200	294381	InterPro	NA	F	Entamoeba histolytica HM-1:IMSS	Entamoeba histolytica
UniProtKB	C4M7P2	EHI_091050	enables	GO:0004842	ubiquitin-protein transferase activity	ECO:0000256	IEA	GO_REF:0000002	InterPro:IPR031127	294381	InterPro	NA	F	Entamoeba histolytica HM-1:IMSS	Entamoeba histolytica
UniProtKB	C4M7T9	EHI_020270	enables	GO:0004839	ubiquitin activating enzyme activity	ECO:0000318	IBA	PMID:21873635	FB:FBgn0023143|MGI:MGI:98890|MGI:MGI:98891|PANTHER:PTN000102404|PomBase:SPBC1604.21c|SGD:S000001693|TAIR:locus:2060854|TAIR:locus:2164270|UniProtKB:P22314|UniProtKB:Q8I5F9	294381	GO_Central	NA	F	Entamoeba histolytica HM-1:IMSS	Entamoeba histolytica
UniProtKB	C4M7T9	EHI_020270	enables	GO:0008641	ubiquitin-like modifier activating enzyme activity	ECO:0000256	IEA	GO_REF:0000002	InterPro:IPR000011|InterPro:IPR035985	294381	InterPro	NA	F	Entamoeba histolytica HM-1:IMSS	Entamoeba histolytica
UniProtKB	C4M7Z0	EHI_119600	enables	GO:0004843	cysteine-type deubiquitinase activity	ECO:0000256	IEA	GO_REF:0000002	InterPro:IPR001394|InterPro:IPR006615	294381	InterPro	NA	F	Entamoeba histolytica HM-1:IMSS	Entamoeba histolytica
UniProtKB	C4M7Z0	EHI_119600	enables	GO:0004843	cysteine-type deubiquitinase activity	ECO:0000501	IEA	GO_REF:0000003	EC:3.4.19.12	294381	UniProt	NA	F	Entamoeba histolytica HM-1:IMSS	Entamoeba histolytica
UniProtKB	C4M8C3	EHI_039200	enables	GO:0043130	ubiquitin binding	ECO:0000256	IEA	GO_REF:0000002	InterPro:IPR002014	294381	InterPro	NA	F	Entamoeba histolytica HM-1:IMSS	Entamoeba histolytica
UniProtKB	C4M8I4	EHI_120320	enables	GO:0031624	ubiquitin conjugating enzyme binding	ECO:0000318	IBA	PMID:21873635	FB:FBgn0017418|FB:FBgn0041100|PANTHER:PTN000188395|UniProtKB:O60260|UniProtKB:O95376|UniProtKB:Q9Y4X5|WB:WBGene00003967	294381	GO_Central	NA	F	Entamoeba histolytica HM-1:IMSS	Entamoeba histolytica
UniProtKB	C4M8I4	EHI_120320	enables	GO:0061630	ubiquitin protein ligase activity	ECO:0000318	IBA	PMID:21873635	FB:FBgn0017418|FB:FBgn0041100|MGI:MGI:1355296|PANTHER:PTN000188395|SGD:S000001725|TAIR:locus:2050100|TAIR:locus:2057401|TAIR:locus:2101074|UniProtKB:O60260|UniProtKB:P50876|UniProtKB:Q6ZMZ0|UniProtKB:Q9UBS8	294381	GO_Central	NA	F	Entamoeba histolytica HM-1:IMSS	Entamoeba histolytica
UniProtKB	C4M8I4	EHI_120320	enables	GO:0004842	ubiquitin-protein transferase activity	ECO:0000256	IEA	GO_REF:0000002	InterPro:IPR031127	294381	InterPro	NA	F	Entamoeba histolytica HM-1:IMSS	Entamoeba histolytica
UniProtKB	C4M8M1	EHI_114380	enables	GO:0043130	ubiquitin binding	ECO:0000318	IBA	PMID:21873635	PANTHER:PTN000594988|PomBase:SPAC2C4.15c|TAIR:locus:2132751|UniProtKB:O94888|UniProtKB:Q96CS3|UniProtKB:Q9UNN5	294381	GO_Central	NA	F	Entamoeba histolytica HM-1:IMSS	Entamoeba histolytica
UniProtKB	C4M8U5	EHI_169640	enables	GO:0004843	cysteine-type deubiquitinase activity	ECO:0000256	IEA	GO_REF:0000002	InterPro:IPR001394	294381	InterPro	NA	F	Entamoeba histolytica HM-1:IMSS	Entamoeba histolytica
UniProtKB	C4M8Y4	EHI_086360	enables	GO:0061630	ubiquitin protein ligase activity	ECO:0000318	IBA	PMID:21873635	MGI:MGI:1860040|MGI:MGI:1933163|MGI:MGI:2145264|MGI:MGI:2685973|PANTHER:PTN001188366|UniProtKB:O75382	294381	GO_Central	NA	F	Entamoeba histolytica HM-1:IMSS	Entamoeba histolytica
UniProtKB	C4M901	EHI_038330	enables	GO:0044390	ubiquitin-like protein conjugating enzyme binding	ECO:0000318	IBA	PMID:21873635	PANTHER:PTN000267874|UniProtKB:Q96GF1	294381	GO_Central	NA	F	Entamoeba histolytica HM-1:IMSS	Entamoeba histolytica
UniProtKB	C4M901	EHI_038330	enables	GO:0061630	ubiquitin protein ligase activity	ECO:0000318	IBA	PMID:21873635	FB:FBgn0030693|FB:FBgn0052581|PANTHER:PTN000267874|UniProtKB:Q96GF1|WB:WBGene00004381	294381	GO_Central	NA	F	Entamoeba histolytica HM-1:IMSS	Entamoeba histolytica
UniProtKB	C4M901	EHI_038330	enables	GO:0061630	ubiquitin protein ligase activity	ECO:0000256	IEA	GO_REF:0000002	InterPro:IPR045103	294381	InterPro	NA	F	Entamoeba histolytica HM-1:IMSS	Entamoeba histolytica
UniProtKB	C4M911	EHI_147700	enables	GO:0061631	ubiquitin conjugating enzyme activity	ECO:0000318	IBA	PMID:21873635	MGI:MGI:102944|MGI:MGI:102959|PANTHER:PTN000630651|PomBase:SPAC18B11.07c|UniProtKB:P49459	294381	GO_Central	NA	F	Entamoeba histolytica HM-1:IMSS	Entamoeba histolytica
UniProtKB	C4M916	EHI_192760	enables	GO:0004842	ubiquitin-protein transferase activity	ECO:0000318	IBA	PMID:21873635	PANTHER:PTN002247669|TAIR:locus:2084218|TAIR:locus:2145643|TAIR:locus:2160821|TAIR:locus:2206395	294381	GO_Central	NA	F	Entamoeba histolytica HM-1:IMSS	Entamoeba histolytica
UniProtKB	C4M988	EHI_119940	enables	GO:0061630	ubiquitin protein ligase activity	ECO:0000318	IBA	PMID:21873635	FB:FBgn0260970|MGI:MGI:1861099|MGI:MGI:1861100|PANTHER:PTN000486924|PomBase:SPAC15A10.11|PomBase:SPBC19C7.02	294381	GO_Central	NA	F	Entamoeba histolytica HM-1:IMSS	Entamoeba histolytica
UniProtKB	C4M988	EHI_119940	enables	GO:0061630	ubiquitin protein ligase activity	ECO:0000256	IEA	GO_REF:0000002	InterPro:IPR039164	294381	InterPro	NA	F	Entamoeba histolytica HM-1:IMSS	Entamoeba histolytica
UniProtKB	C4M988	EHI_119940	enables	GO:0061630	ubiquitin protein ligase activity	ECO:0000256	IEA	GO_REF:0000104	UniRule:UR001116780	294381	UniProt	NA	F	Entamoeba histolytica HM-1:IMSS	Entamoeba histolytica
UniProtKB	C4M9D6	EHI_091470	enables	GO:0061630	ubiquitin protein ligase activity	ECO:0000256	IEA	GO_REF:0000002	InterPro:IPR045194	294381	InterPro	NA	F	Entamoeba histolytica HM-1:IMSS	Entamoeba histolytica
UniProtKB	C4M9D6	EHI_091470	enables	GO:0004842	ubiquitin-protein transferase activity	ECO:0000256	IEA	GO_REF:0000117	ARBA:ARBA00026878	294381	UniProt	NA	F	Entamoeba histolytica HM-1:IMSS	Entamoeba histolytica
UniProtKB	C4M9F7	EHI_067510	enables	GO:0016929	deSUMOylase activity	ECO:0000318	IBA	PMID:21873635	FB:FBgn0027603|MGI:MGI:1923076|MGI:MGI:2445054|PANTHER:PTN000288424|PomBase:SPBC19G7.09|SGD:S000001293|SGD:S000005941|UniProtKB:Q5B9U1|UniProtKB:Q8I583|UniProtKB:Q9H4L4	294381	GO_Central	NA	F	Entamoeba histolytica HM-1:IMSS	Entamoeba histolytica
UniProtKB	C4M9I9	EHI_011530	enables	GO:0061630	ubiquitin protein ligase activity	ECO:0000318	IBA	PMID:21873635	FB:FBgn0061469|MGI:MGI:105098|PANTHER:PTN005213447|UniProtKB:Q05086	294381	GO_Central	NA	F	Entamoeba histolytica HM-1:IMSS	Entamoeba histolytica
UniProtKB	C4M9I9	EHI_011530	enables	GO:0004842	ubiquitin-protein transferase activity	ECO:0000256	IEA	GO_REF:0000002	InterPro:IPR000569|InterPro:IPR035983	294381	InterPro	NA	F	Entamoeba histolytica HM-1:IMSS	Entamoeba histolytica
UniProtKB	C4M9I9	EHI_011530	enables	GO:0061630	ubiquitin protein ligase activity	ECO:0000256	IEA	GO_REF:0000002	InterPro:IPR044611	294381	InterPro	NA	F	Entamoeba histolytica HM-1:IMSS	Entamoeba histolytica
UniProtKB	C4M9L2	EHI_003010	enables	GO:0019788	NEDD8 transferase activity	ECO:0000318	IBA	PMID:21873635	FB:FBgn0035853|MGI:MGI:1915171|PANTHER:PTN000630367|SGD:S000004297|UniProtKB:P61081|UniProtKB:Q969M7	294381	GO_Central	NA	F	Entamoeba histolytica HM-1:IMSS	Entamoeba histolytica
UniProtKB	C4M9N4	EHI_061010	enables	GO:0031625	ubiquitin protein ligase binding	ECO:0000318	IBA	PMID:21873635	FB:FBgn0015509|FB:FBgn0032956|FB:FBgn0033260|FB:FBgn0039632|FB:FBgn0261268|PANTHER:PTN002631076|UniProtKB:Q13616|UniProtKB:Q13617|UniProtKB:Q13618|UniProtKB:Q13619|UniProtKB:Q93034	294381	GO_Central	NA	F	Entamoeba histolytica HM-1:IMSS	Entamoeba histolytica
UniProtKB	C4M9N4	EHI_061010	enables	GO:0031625	ubiquitin protein ligase binding	ECO:0000256	IEA	GO_REF:0000002	InterPro:IPR001373	294381	InterPro	NA	F	Entamoeba histolytica HM-1:IMSS	Entamoeba histolytica
UniProtKB	C4M9N9	EHI_080710	enables	GO:0004842	ubiquitin-protein transferase activity	ECO:0000318	IBA	PMID:21873635	PANTHER:PTN000288208|PomBase:SPAC16C9.04c|SGD:S000000870|UniProtKB:O95628	294381	GO_Central	NA	F	Entamoeba histolytica HM-1:IMSS	Entamoeba histolytica
UniProtKB	C4M9N9	EHI_080710	enables	GO:0004842	ubiquitin-protein transferase activity	ECO:0000256	IEA	GO_REF:0000002	InterPro:IPR039780	294381	InterPro	NA	F	Entamoeba histolytica HM-1:IMSS	Entamoeba histolytica
UniProtKB	C4M9S4	EHI_135460	enables	GO:0043130	ubiquitin binding	ECO:0000318	IBA	PMID:21873635	PANTHER:PTN000592420|SGD:S000000514|TAIR:locus:2092477|UniProtKB:Q99816	294381	GO_Central	NA	F	Entamoeba histolytica HM-1:IMSS	Entamoeba histolytica
UniProtKB	C4M9T6	EHI_190430	enables	GO:0061630	ubiquitin protein ligase activity	ECO:0000318	IBA	PMID:21873635	MGI:MGI:1926163|PANTHER:PTN000273314|UniProtKB:O94822	294381	GO_Central	NA	F	Entamoeba histolytica HM-1:IMSS	Entamoeba histolytica
UniProtKB	C4M9T6	EHI_190430	enables	GO:0061630	ubiquitin protein ligase activity	ECO:0000256	IEA	GO_REF:0000002	InterPro:IPR039795	294381	InterPro	NA	F	Entamoeba histolytica HM-1:IMSS	Entamoeba histolytica
UniProtKB	C4M9T6	EHI_190430	enables	GO:0061630	ubiquitin protein ligase activity	ECO:0000256	IEA	GO_REF:0000104	UniRule:UR001401776	294381	UniProt	NA	F	Entamoeba histolytica HM-1:IMSS	Entamoeba histolytica
UniProtKB	C4M9Z1	EHI_131530	enables	GO:0043130	ubiquitin binding	ECO:0000318	IBA	PMID:21873635	PANTHER:PTN000592420|SGD:S000000514|TAIR:locus:2092477|UniProtKB:Q99816	294381	GO_Central	NA	F	Entamoeba histolytica HM-1:IMSS	Entamoeba histolytica
UniProtKB	C4MAD3	EHI_080850	enables	GO:0031624	ubiquitin conjugating enzyme binding	ECO:0000318	IBA	PMID:21873635	FB:FBgn0017418|FB:FBgn0041100|PANTHER:PTN000188395|UniProtKB:O60260|UniProtKB:O95376|UniProtKB:Q9Y4X5|WB:WBGene00003967	294381	GO_Central	NA	F	Entamoeba histolytica HM-1:IMSS	Entamoeba histolytica
UniProtKB	C4MAD3	EHI_080850	enables	GO:0061630	ubiquitin protein ligase activity	ECO:0000318	IBA	PMID:21873635	FB:FBgn0017418|FB:FBgn0041100|MGI:MGI:1355296|PANTHER:PTN000188395|SGD:S000001725|TAIR:locus:2050100|TAIR:locus:2057401|TAIR:locus:2101074|UniProtKB:O60260|UniProtKB:P50876|UniProtKB:Q6ZMZ0|UniProtKB:Q9UBS8	294381	GO_Central	NA	F	Entamoeba histolytica HM-1:IMSS	Entamoeba histolytica
UniProtKB	C4MAD3	EHI_080850	enables	GO:0004842	ubiquitin-protein transferase activity	ECO:0000256	IEA	GO_REF:0000002	InterPro:IPR031127	294381	InterPro	NA	F	Entamoeba histolytica HM-1:IMSS	Entamoeba histolytica
UniProtKB	C4MAF7	EHI_167280	enables	GO:0031625	ubiquitin protein ligase binding	ECO:0000318	IBA	PMID:21873635	FB:FBgn0015509|FB:FBgn0032956|FB:FBgn0033260|FB:FBgn0039632|FB:FBgn0261268|PANTHER:PTN002631076|UniProtKB:Q13616|UniProtKB:Q13617|UniProtKB:Q13618|UniProtKB:Q13619|UniProtKB:Q93034	294381	GO_Central	NA	F	Entamoeba histolytica HM-1:IMSS	Entamoeba histolytica
UniProtKB	C4MAF7	EHI_167280	enables	GO:0031625	ubiquitin protein ligase binding	ECO:0000256	IEA	GO_REF:0000002	InterPro:IPR001373	294381	InterPro	NA	F	Entamoeba histolytica HM-1:IMSS	Entamoeba histolytica
UniProtKB	C4MAI0	EHI_191780	enables	GO:0031624	ubiquitin conjugating enzyme binding	ECO:0000318	IBA	PMID:21873635	FB:FBgn0017418|FB:FBgn0041100|PANTHER:PTN000188395|UniProtKB:O60260|UniProtKB:O95376|UniProtKB:Q9Y4X5|WB:WBGene00003967	294381	GO_Central	NA	F	Entamoeba histolytica HM-1:IMSS	Entamoeba histolytica
UniProtKB	C4MAI0	EHI_191780	enables	GO:0061630	ubiquitin protein ligase activity	ECO:0000318	IBA	PMID:21873635	FB:FBgn0017418|FB:FBgn0041100|MGI:MGI:1355296|PANTHER:PTN000188395|SGD:S000001725|TAIR:locus:2050100|TAIR:locus:2057401|TAIR:locus:2101074|UniProtKB:O60260|UniProtKB:P50876|UniProtKB:Q6ZMZ0|UniProtKB:Q9UBS8	294381	GO_Central	NA	F	Entamoeba histolytica HM-1:IMSS	Entamoeba histolytica
UniProtKB	C4MAI0	EHI_191780	enables	GO:0004842	ubiquitin-protein transferase activity	ECO:0000256	IEA	GO_REF:0000002	InterPro:IPR031127	294381	InterPro	NA	F	Entamoeba histolytica HM-1:IMSS	Entamoeba histolytica
UniProtKB	C4MAI2	EHI_196540	enables	GO:0031624	ubiquitin conjugating enzyme binding	ECO:0000318	IBA	PMID:21873635	FB:FBgn0017418|FB:FBgn0041100|PANTHER:PTN000188395|UniProtKB:O60260|UniProtKB:O95376|UniProtKB:Q9Y4X5|WB:WBGene00003967	294381	GO_Central	NA	F	Entamoeba histolytica HM-1:IMSS	Entamoeba histolytica
UniProtKB	C4MAI2	EHI_196540	enables	GO:0061630	ubiquitin protein ligase activity	ECO:0000318	IBA	PMID:21873635	FB:FBgn0017418|FB:FBgn0041100|MGI:MGI:1355296|PANTHER:PTN000188395|SGD:S000001725|TAIR:locus:2050100|TAIR:locus:2057401|TAIR:locus:2101074|UniProtKB:O60260|UniProtKB:P50876|UniProtKB:Q6ZMZ0|UniProtKB:Q9UBS8	294381	GO_Central	NA	F	Entamoeba histolytica HM-1:IMSS	Entamoeba histolytica
UniProtKB	C4MAI2	EHI_196540	enables	GO:0004842	ubiquitin-protein transferase activity	ECO:0000256	IEA	GO_REF:0000002	InterPro:IPR031127	294381	InterPro	NA	F	Entamoeba histolytica HM-1:IMSS	Entamoeba histolytica
UniProtKB	C4MAN3	EHI_020100	enables	GO:0061630	ubiquitin protein ligase activity	ECO:0000318	IBA	PMID:21873635	PANTHER:PTN000533381|SGD:S000002674|TAIR:locus:2041464|UniProtKB:Q86UK7	294381	GO_Central	NA	F	Entamoeba histolytica HM-1:IMSS	Entamoeba histolytica
UniProtKB	C4MAN3	EHI_020100	enables	GO:0061630	ubiquitin protein ligase activity	ECO:0000256	IEA	GO_REF:0000002	InterPro:IPR044288	294381	InterPro	NA	F	Entamoeba histolytica HM-1:IMSS	Entamoeba histolytica
UniProtKB	C4MAR5	EHI_001400	enables	GO:0043130	ubiquitin binding	ECO:0000318	IBA	PMID:21873635	PANTHER:PTN000065572|PomBase:SPBC2D10.12|SGD:S000000763|TAIR:locus:2076944|TAIR:locus:2177376|TAIR:locus:2200522|UniProtKB:Q84L33	294381	GO_Central	NA	F	Entamoeba histolytica HM-1:IMSS	Entamoeba histolytica
UniProtKB	C4MAR5	EHI_001400	enables	GO:0043130	ubiquitin binding	ECO:0000256	IEA	GO_REF:0000104	UniRule:UR001350751	294381	UniProt	NA	F	Entamoeba histolytica HM-1:IMSS	Entamoeba histolytica
UniProtKB	C4MB29	EHI_045720	enables	GO:0004842	ubiquitin-protein transferase activity	ECO:0000318	IBA	PMID:21873635	PANTHER:PTN000469404|PomBase:SPCC550.05|UniProtKB:Q8WV22	294381	GO_Central	NA	F	Entamoeba histolytica HM-1:IMSS	Entamoeba histolytica
UniProtKB	C4MB35	EHI_146800	enables	GO:0004843	cysteine-type deubiquitinase activity	ECO:0000318	IBA	PMID:21873635	FB:FBgn0005632|FB:FBgn0016756|FB:FBgn0030366|FB:FBgn0033738|FB:FBgn0260936|MGI:MGI:107697|MGI:MGI:107698|MGI:MGI:107699|MGI:MGI:1924050|MGI:MGI:2140991|MGI:MGI:2182061|MGI:MGI:3051372|MGI:MGI:3051498|PANTHER:PTN002541993|PomBase:SPAC13A11.04c|PomBase:SPBP8B7.21|RGD:1306915|SGD:S000000163|SGD:S000000262|SGD:S000000953|SGD:S000001418|SGD:S000001806|SGD:S000002280|SGD:S000004920|SGD:S000005130|SGD:S…	294381	GO_Central	NA	F	Entamoeba histolytica HM-1:IMSS	Entamoeba histolytica
UniProtKB	C4MB35	EHI_146800	enables	GO:0004843	cysteine-type deubiquitinase activity	ECO:0000256	IEA	GO_REF:0000002	InterPro:IPR001394|InterPro:IPR018200	294381	InterPro	NA	F	Entamoeba histolytica HM-1:IMSS	Entamoeba histolytica
UniProtKB	C4MB56	EHI_102040	enables	GO:0031624	ubiquitin conjugating enzyme binding	ECO:0000318	IBA	PMID:21873635	FB:FBgn0017418|FB:FBgn0041100|PANTHER:PTN000188395|UniProtKB:O60260|UniProtKB:O95376|UniProtKB:Q9Y4X5|WB:WBGene00003967	294381	GO_Central	NA	F	Entamoeba histolytica HM-1:IMSS	Entamoeba histolytica
UniProtKB	C4MB56	EHI_102040	enables	GO:0061630	ubiquitin protein ligase activity	ECO:0000318	IBA	PMID:21873635	FB:FBgn0017418|FB:FBgn0041100|MGI:MGI:1355296|PANTHER:PTN000188395|SGD:S000001725|TAIR:locus:2050100|TAIR:locus:2057401|TAIR:locus:2101074|UniProtKB:O60260|UniProtKB:P50876|UniProtKB:Q6ZMZ0|UniProtKB:Q9UBS8	294381	GO_Central	NA	F	Entamoeba histolytica HM-1:IMSS	Entamoeba histolytica
UniProtKB	C4MB56	EHI_102040	enables	GO:0004842	ubiquitin-protein transferase activity	ECO:0000256	IEA	GO_REF:0000002	InterPro:IPR031127	294381	InterPro	NA	F	Entamoeba histolytica HM-1:IMSS	Entamoeba histolytica
UniProtKB	C4MBJ7	EHI_163260	enables	GO:0004842	ubiquitin-protein transferase activity	ECO:0000318	IBA	PMID:21873635	PANTHER:PTN002247669|TAIR:locus:2084218|TAIR:locus:2145643|TAIR:locus:2160821|TAIR:locus:2206395	294381	GO_Central	NA	F	Entamoeba histolytica HM-1:IMSS	Entamoeba histolytica
UniProtKB	L7FKK0	EIN_449410	enables	GO:0004842	ubiquitin-protein transferase activity	ECO:0000256	IEA	GO_REF:0000002	InterPro:IPR031127	370355	InterPro	NA	F	Entamoeba invadens IP1	Entamoeba invadens
UniProtKB	L7FKN3	EIN_284100	enables	GO:0061630	ubiquitin protein ligase activity	ECO:0000256	IEA	GO_REF:0000002	InterPro:IPR039164	370355	InterPro	NA	F	Entamoeba invadens IP1	Entamoeba invadens
UniProtKB	L7FKN3	EIN_284100	enables	GO:0061630	ubiquitin protein ligase activity	ECO:0000256	IEA	GO_REF:0000104	UniRule:UR001116780	370355	UniProt	NA	F	Entamoeba invadens IP1	Entamoeba invadens
UniProtKB	L7FL69	EIN_146050	enables	GO:0004843	cysteine-type deubiquitinase activity	ECO:0000256	IEA	GO_REF:0000002	InterPro:IPR001578|InterPro:IPR036959	370355	InterPro	NA	F	Entamoeba invadens IP1	Entamoeba invadens
UniProtKB	L7FL69	EIN_146050	enables	GO:0004843	cysteine-type deubiquitinase activity	ECO:0000501	IEA	GO_REF:0000003	EC:3.4.19.12	370355	UniProt	NA	F	Entamoeba invadens IP1	Entamoeba invadens
UniProtKB	L7FLH8	EIN_517040	enables	GO:0004843	cysteine-type deubiquitinase activity	ECO:0000256	IEA	GO_REF:0000002	InterPro:IPR001394|InterPro:IPR018200	370355	InterPro	NA	F	Entamoeba invadens IP1	Entamoeba invadens
UniProtKB	L7FLU3	EIN_204200	enables	GO:0004842	ubiquitin-protein transferase activity	ECO:0000256	IEA	GO_REF:0000002	InterPro:IPR031127	370355	InterPro	NA	F	Entamoeba invadens IP1	Entamoeba invadens
UniProtKB	L7FMB4	EIN_460890	enables	GO:0031625	ubiquitin protein ligase binding	ECO:0000256	IEA	GO_REF:0000002	InterPro:IPR001373	370355	InterPro	NA	F	Entamoeba invadens IP1	Entamoeba invadens
UniProtKB	L7FNF5	EIN_175260	enables	GO:0004842	ubiquitin-protein transferase activity	ECO:0000256	IEA	GO_REF:0000002	InterPro:IPR031127	370355	InterPro	NA	F	Entamoeba invadens IP1	Entamoeba invadens
UniProtKB	L7FNR0	EIN_116720	enables	GO:0004842	ubiquitin-protein transferase activity	ECO:0000256	IEA	GO_REF:0000002	InterPro:IPR031127	370355	InterPro	NA	F	Entamoeba invadens IP1	Entamoeba invadens
UniProtKB	L8GCR5	ACA1_181250	enables	GO:0008641	ubiquitin-like modifier activating enzyme activity	ECO:0000256	IEA	GO_REF:0000002	InterPro:IPR035985	1257118	InterPro	NA	F	Acanthamoeba castellanii str. Neff	Acanthamoeba castellanii
UniProtKB	L8GCR5	ACA1_181250	enables	GO:0019781	NEDD8 activating enzyme activity	ECO:0000256	IEA	GO_REF:0000002	InterPro:IPR030667	1257118	InterPro	NA	F	Acanthamoeba castellanii str. Neff	Acanthamoeba castellanii
UniProtKB	L8GCR5	ACA1_181250	enables	GO:0019781	NEDD8 activating enzyme activity	ECO:0000256	IEA	GO_REF:0000104	UniRule:UR000202847	1257118	UniProt	NA	F	Acanthamoeba castellanii str. Neff	Acanthamoeba castellanii
UniProtKB	L8GD32	ACA1_048630	enables	GO:0004842	ubiquitin-protein transferase activity	ECO:0000256	IEA	GO_REF:0000002	InterPro:IPR000569|InterPro:IPR035983	1257118	InterPro	NA	F	Acanthamoeba castellanii str. Neff	Acanthamoeba castellanii
UniProtKB	L8GDY0	ACA1_145820	enables	GO:0008641	ubiquitin-like modifier activating enzyme activity	ECO:0000256	IEA	GO_REF:0000002	InterPro:IPR000011|InterPro:IPR035985	1257118	InterPro	NA	F	Acanthamoeba castellanii str. Neff	Acanthamoeba castellanii
UniProtKB	L8GE21	ACA1_191030	enables	GO:0043130	ubiquitin binding	ECO:0000256	IEA	GO_REF:0000002	InterPro:IPR003892	1257118	InterPro	NA	F	Acanthamoeba castellanii str. Neff	Acanthamoeba castellanii
UniProtKB	L8GEU0	ACA1_389690	enables	GO:0004842	ubiquitin-protein transferase activity	ECO:0000256	IEA	GO_REF:0000002	InterPro:IPR031127	1257118	InterPro	NA	F	Acanthamoeba castellanii str. Neff	Acanthamoeba castellanii
UniProtKB	L8GFN7	ACA1_260180	enables	GO:0061630	ubiquitin protein ligase activity	ECO:0000256	IEA	GO_REF:0000002	InterPro:IPR016818	1257118	InterPro	NA	F	Acanthamoeba castellanii str. Neff	Acanthamoeba castellanii
UniProtKB	L8GFT9	ACA1_048470	enables	GO:0004842	ubiquitin-protein transferase activity	ECO:0000256	IEA	GO_REF:0000002	InterPro:IPR000569|InterPro:IPR035983|InterPro:IPR042469	1257118	InterPro	NA	F	Acanthamoeba castellanii str. Neff	Acanthamoeba castellanii
UniProtKB	L8GFU9	ACA1_261610	enables	GO:0004842	ubiquitin-protein transferase activity	ECO:0000256	IEA	GO_REF:0000002	InterPro:IPR003613	1257118	InterPro	NA	F	Acanthamoeba castellanii str. Neff	Acanthamoeba castellanii
UniProtKB	L8GGI5	ACA1_318550	enables	GO:0004842	ubiquitin-protein transferase activity	ECO:0000256	IEA	GO_REF:0000002	InterPro:IPR000569|InterPro:IPR035983	1257118	InterPro	NA	F	Acanthamoeba castellanii str. Neff	Acanthamoeba castellanii
UniProtKB	L8GGI5	ACA1_318550	enables	GO:0061630	ubiquitin protein ligase activity	ECO:0000256	IEA	GO_REF:0000002	InterPro:IPR045322	1257118	InterPro	NA	F	Acanthamoeba castellanii str. Neff	Acanthamoeba castellanii
UniProtKB	L8GGJ9	ACA1_190280	enables	GO:0004843	cysteine-type deubiquitinase activity	ECO:0000256	IEA	GO_REF:0000002	InterPro:IPR001394|InterPro:IPR018200	1257118	InterPro	NA	F	Acanthamoeba castellanii str. Neff	Acanthamoeba castellanii
UniProtKB	L8GGJ9	ACA1_190280	enables	GO:0004843	cysteine-type deubiquitinase activity	ECO:0000501	IEA	GO_REF:0000003	EC:3.4.19.12	1257118	UniProt	NA	F	Acanthamoeba castellanii str. Neff	Acanthamoeba castellanii
UniProtKB	L8GGR5	ACA1_399930	enables	GO:0004842	ubiquitin-protein transferase activity	ECO:0000256	IEA	GO_REF:0000002	InterPro:IPR003613	1257118	InterPro	NA	F	Acanthamoeba castellanii str. Neff	Acanthamoeba castellanii
UniProtKB	L8GH96	ACA1_101540	enables	GO:0004843	cysteine-type deubiquitinase activity	ECO:0000256	IEA	GO_REF:0000002	InterPro:IPR001394	1257118	InterPro	NA	F	Acanthamoeba castellanii str. Neff	Acanthamoeba castellanii
UniProtKB	L8GHL1	ACA1_329660	enables	GO:0004843	cysteine-type deubiquitinase activity	ECO:0000256	IEA	GO_REF:0000002	InterPro:IPR001394|InterPro:IPR006615|InterPro:IPR018200	1257118	InterPro	NA	F	Acanthamoeba castellanii str. Neff	Acanthamoeba castellanii
UniProtKB	L8GHL1	ACA1_329660	enables	GO:0004843	cysteine-type deubiquitinase activity	ECO:0000501	IEA	GO_REF:0000003	EC:3.4.19.12	1257118	UniProt	NA	F	Acanthamoeba castellanii str. Neff	Acanthamoeba castellanii
UniProtKB	L8GHM9	ACA1_002790	enables	GO:0043130	ubiquitin binding	ECO:0000256	IEA	GO_REF:0000002	InterPro:IPR003892	1257118	InterPro	NA	F	Acanthamoeba castellanii str. Neff	Acanthamoeba castellanii
UniProtKB	L8GHN2	ACA1_374320	enables	GO:0043130	ubiquitin binding	ECO:0000256	IEA	GO_REF:0000104	UniRule:UR001350751	1257118	UniProt	NA	F	Acanthamoeba castellanii str. Neff	Acanthamoeba castellanii
UniProtKB	L8GHQ6	ACA1_261410	enables	GO:0008641	ubiquitin-like modifier activating enzyme activity	ECO:0000256	IEA	GO_REF:0000002	InterPro:IPR000011|InterPro:IPR035985	1257118	InterPro	NA	F	Acanthamoeba castellanii str. Neff	Acanthamoeba castellanii
UniProtKB	L8GIR5	ACA1_100920	enables	GO:0061630	ubiquitin protein ligase activity	ECO:0000256	IEA	GO_REF:0000002	InterPro:IPR042755	1257118	InterPro	NA	F	Acanthamoeba castellanii str. Neff	Acanthamoeba castellanii
UniProtKB	L8GIS5	ACA1_092880	enables	GO:0004842	ubiquitin-protein transferase activity	ECO:0000256	IEA	GO_REF:0000002	InterPro:IPR003613	1257118	InterPro	NA	F	Acanthamoeba castellanii str. Neff	Acanthamoeba castellanii
UniProtKB	L8GIX8	ACA1_097080	enables	GO:0031625	ubiquitin protein ligase binding	ECO:0000256	IEA	GO_REF:0000002	InterPro:IPR001373	1257118	InterPro	NA	F	Acanthamoeba castellanii str. Neff	Acanthamoeba castellanii
UniProtKB	L8GIY0	ACA1_092180	enables	GO:0061657	UFM1 conjugating enzyme activity	ECO:0000256	IEA	GO_REF:0000002	InterPro:IPR014806	1257118	InterPro	NA	F	Acanthamoeba castellanii str. Neff	Acanthamoeba castellanii
UniProtKB	L8GJH9	ACA1_349830	enables	GO:0004842	ubiquitin-protein transferase activity	ECO:0000256	IEA	GO_REF:0000002	InterPro:IPR000569|InterPro:IPR035983	1257118	InterPro	NA	F	Acanthamoeba castellanii str. Neff	Acanthamoeba castellanii
UniProtKB	L8GJT0	ACA1_096600	enables	GO:0004843	cysteine-type deubiquitinase activity	ECO:0000256	IEA	GO_REF:0000002	InterPro:IPR001394	1257118	InterPro	NA	F	Acanthamoeba castellanii str. Neff	Acanthamoeba castellanii
UniProtKB	L8GJT0	ACA1_096600	enables	GO:0043130	ubiquitin binding	ECO:0000256	IEA	GO_REF:0000002	InterPro:IPR003892	1257118	InterPro	NA	F	Acanthamoeba castellanii str. Neff	Acanthamoeba castellanii
UniProtKB	L8GKM0	ACA1_358650	enables	GO:0004843	cysteine-type deubiquitinase activity	ECO:0000256	IEA	GO_REF:0000002	InterPro:IPR001578|InterPro:IPR017390|InterPro:IPR036959	1257118	InterPro	NA	F	Acanthamoeba castellanii str. Neff	Acanthamoeba castellanii
UniProtKB	L8GKM0	ACA1_358650	enables	GO:0004843	cysteine-type deubiquitinase activity	ECO:0000501	IEA	GO_REF:0000003	EC:3.4.19.12	1257118	UniProt	NA	F	Acanthamoeba castellanii str. Neff	Acanthamoeba castellanii
UniProtKB	L8GKM0	ACA1_358650	enables	GO:0004843	cysteine-type deubiquitinase activity	ECO:0000256	IEA	GO_REF:0000104	UniRule:UR000356809	1257118	UniProt	NA	F	Acanthamoeba castellanii str. Neff	Acanthamoeba castellanii
UniProtKB	L8GKW0	ACA1_038220	enables	GO:0004843	cysteine-type deubiquitinase activity	ECO:0000256	IEA	GO_REF:0000002	InterPro:IPR001394|InterPro:IPR018200	1257118	InterPro	NA	F	Acanthamoeba castellanii str. Neff	Acanthamoeba castellanii
UniProtKB	L8GKW0	ACA1_038220	enables	GO:0004843	cysteine-type deubiquitinase activity	ECO:0000501	IEA	GO_REF:0000003	EC:3.4.19.12	1257118	UniProt	NA	F	Acanthamoeba castellanii str. Neff	Acanthamoeba castellanii
UniProtKB	L8GL55	ACA1_245440	enables	GO:0061630	ubiquitin protein ligase activity	ECO:0000256	IEA	GO_REF:0000002	InterPro:IPR039164	1257118	InterPro	NA	F	Acanthamoeba castellanii str. Neff	Acanthamoeba castellanii
UniProtKB	L8GL55	ACA1_245440	enables	GO:0061630	ubiquitin protein ligase activity	ECO:0000256	IEA	GO_REF:0000104	UniRule:UR001116780	1257118	UniProt	NA	F	Acanthamoeba castellanii str. Neff	Acanthamoeba castellanii
UniProtKB	L8GLL5	ACA1_084370	enables	GO:0043130	ubiquitin binding	ECO:0000256	IEA	GO_REF:0000002	InterPro:IPR003892	1257118	InterPro	NA	F	Acanthamoeba castellanii str. Neff	Acanthamoeba castellanii
UniProtKB	L8GLX8	ACA1_366770	enables	GO:0004842	ubiquitin-protein transferase activity	ECO:0000256	IEA	GO_REF:0000002	InterPro:IPR045129	1257118	InterPro	NA	F	Acanthamoeba castellanii str. Neff	Acanthamoeba castellanii
UniProtKB	L8GLX8	ACA1_366770	enables	GO:0034450	ubiquitin-ubiquitin ligase activity	ECO:0000256	IEA	GO_REF:0000002	InterPro:IPR019474	1257118	InterPro	NA	F	Acanthamoeba castellanii str. Neff	Acanthamoeba castellanii
UniProtKB	L8GM30	ACA1_367280	enables	GO:0061630	ubiquitin protein ligase activity	ECO:0000256	IEA	GO_REF:0000002	InterPro:IPR038896	1257118	InterPro	NA	F	Acanthamoeba castellanii str. Neff	Acanthamoeba castellanii
UniProtKB	L8GM90	ACA1_077270	enables	GO:0004842	ubiquitin-protein transferase activity	ECO:0000256	IEA	GO_REF:0000002	InterPro:IPR031127	1257118	InterPro	NA	F	Acanthamoeba castellanii str. Neff	Acanthamoeba castellanii
UniProtKB	L8GML6	ACA1_245630	enables	GO:0061630	ubiquitin protein ligase activity	ECO:0000256	IEA	GO_REF:0000002	InterPro:IPR039164	1257118	InterPro	NA	F	Acanthamoeba castellanii str. Neff	Acanthamoeba castellanii
UniProtKB	L8GML6	ACA1_245630	enables	GO:0061630	ubiquitin protein ligase activity	ECO:0000256	IEA	GO_REF:0000104	UniRule:UR001116780	1257118	UniProt	NA	F	Acanthamoeba castellanii str. Neff	Acanthamoeba castellanii
UniProtKB	L8GNQ1	ACA1_192340	enables	GO:0004842	ubiquitin-protein transferase activity	ECO:0000256	IEA	GO_REF:0000002	InterPro:IPR000569|InterPro:IPR035983	1257118	InterPro	NA	F	Acanthamoeba castellanii str. Neff	Acanthamoeba castellanii
UniProtKB	L8GNS6	ACA1_271540	enables	GO:0043130	ubiquitin binding	ECO:0000256	IEA	GO_REF:0000002	InterPro:IPR003892	1257118	InterPro	NA	F	Acanthamoeba castellanii str. Neff	Acanthamoeba castellanii
UniProtKB	L8GP23	ACA1_066580	enables	GO:0061630	ubiquitin protein ligase activity	ECO:0000256	IEA	GO_REF:0000002	InterPro:IPR039164	1257118	InterPro	NA	F	Acanthamoeba castellanii str. Neff	Acanthamoeba castellanii
UniProtKB	L8GP23	ACA1_066580	enables	GO:0061630	ubiquitin protein ligase activity	ECO:0000256	IEA	GO_REF:0000104	UniRule:UR001116780	1257118	UniProt	NA	F	Acanthamoeba castellanii str. Neff	Acanthamoeba castellanii
UniProtKB	L8GP69	ACA1_391460	enables	GO:0004843	cysteine-type deubiquitinase activity	ECO:0000256	IEA	GO_REF:0000002	InterPro:IPR001394|InterPro:IPR018200	1257118	InterPro	NA	F	Acanthamoeba castellanii str. Neff	Acanthamoeba castellanii
UniProtKB	L8GP69	ACA1_391460	enables	GO:0004843	cysteine-type deubiquitinase activity	ECO:0000501	IEA	GO_REF:0000003	EC:3.4.19.12	1257118	UniProt	NA	F	Acanthamoeba castellanii str. Neff	Acanthamoeba castellanii
UniProtKB	L8GPA4	ACA1_192030	enables	GO:0008641	ubiquitin-like modifier activating enzyme activity	ECO:0000256	IEA	GO_REF:0000002	InterPro:IPR000011|InterPro:IPR035985	1257118	InterPro	NA	F	Acanthamoeba castellanii str. Neff	Acanthamoeba castellanii
UniProtKB	L8GPA4	ACA1_192030	enables	GO:0004839	ubiquitin activating enzyme activity	ECO:0000501	IEA	GO_REF:0000003	EC:6.2.1.45	1257118	UniProt	NA	F	Acanthamoeba castellanii str. Neff	Acanthamoeba castellanii
UniProtKB	L8GPA8	ACA1_365390	enables	GO:0004843	cysteine-type deubiquitinase activity	ECO:0000256	IEA	GO_REF:0000002	InterPro:IPR001394|InterPro:IPR018200	1257118	InterPro	NA	F	Acanthamoeba castellanii str. Neff	Acanthamoeba castellanii
UniProtKB	L8GPA8	ACA1_365390	enables	GO:0004843	cysteine-type deubiquitinase activity	ECO:0000501	IEA	GO_REF:0000003	EC:3.4.19.12	1257118	UniProt	NA	F	Acanthamoeba castellanii str. Neff	Acanthamoeba castellanii
UniProtKB	L8GPX1	ACA1_219040	enables	GO:0004842	ubiquitin-protein transferase activity	ECO:0000256	IEA	GO_REF:0000002	InterPro:IPR003613	1257118	InterPro	NA	F	Acanthamoeba castellanii str. Neff	Acanthamoeba castellanii
UniProtKB	L8GQ25	ACA1_220180	enables	GO:0004843	cysteine-type deubiquitinase activity	ECO:0000256	IEA	GO_REF:0000002	InterPro:IPR001394|InterPro:IPR006615|InterPro:IPR018200	1257118	InterPro	NA	F	Acanthamoeba castellanii str. Neff	Acanthamoeba castellanii
UniProtKB	L8GQ25	ACA1_220180	enables	GO:0004843	cysteine-type deubiquitinase activity	ECO:0000501	IEA	GO_REF:0000003	EC:3.4.19.12	1257118	UniProt	NA	F	Acanthamoeba castellanii str. Neff	Acanthamoeba castellanii
UniProtKB	L8GQH8	ACA1_325300	enables	GO:0008641	ubiquitin-like modifier activating enzyme activity	ECO:0000256	IEA	GO_REF:0000002	InterPro:IPR035985	1257118	InterPro	NA	F	Acanthamoeba castellanii str. Neff	Acanthamoeba castellanii
UniProtKB	L8GRR7	ACA1_188160	enables	GO:0004842	ubiquitin-protein transferase activity	ECO:0000256	IEA	GO_REF:0000002	InterPro:IPR031127	1257118	InterPro	NA	F	Acanthamoeba castellanii str. Neff	Acanthamoeba castellanii
UniProtKB	L8GRS0	ACA1_164780	enables	GO:0004843	cysteine-type deubiquitinase activity	ECO:0000256	IEA	GO_REF:0000002	InterPro:IPR001394|InterPro:IPR018200	1257118	InterPro	NA	F	Acanthamoeba castellanii str. Neff	Acanthamoeba castellanii
UniProtKB	L8GRS0	ACA1_164780	enables	GO:0004843	cysteine-type deubiquitinase activity	ECO:0000501	IEA	GO_REF:0000003	EC:3.4.19.12	1257118	UniProt	NA	F	Acanthamoeba castellanii str. Neff	Acanthamoeba castellanii
UniProtKB	L8GRX6	ACA1_379160	enables	GO:0004842	ubiquitin-protein transferase activity	ECO:0000256	IEA	GO_REF:0000002	InterPro:IPR003613	1257118	InterPro	NA	F	Acanthamoeba castellanii str. Neff	Acanthamoeba castellanii
UniProtKB	L8GRX6	ACA1_379160	enables	GO:0061630	ubiquitin protein ligase activity	ECO:0000256	IEA	GO_REF:0000002	InterPro:IPR039577	1257118	InterPro	NA	F	Acanthamoeba castellanii str. Neff	Acanthamoeba castellanii
UniProtKB	L8GRZ8	ACA1_378040	enables	GO:0061630	ubiquitin protein ligase activity	ECO:0000256	IEA	GO_REF:0000002	InterPro:IPR039795	1257118	InterPro	NA	F	Acanthamoeba castellanii str. Neff	Acanthamoeba castellanii
UniProtKB	L8GRZ8	ACA1_378040	enables	GO:0061630	ubiquitin protein ligase activity	ECO:0000256	IEA	GO_REF:0000104	UniRule:UR001401776	1257118	UniProt	NA	F	Acanthamoeba castellanii str. Neff	Acanthamoeba castellanii
UniProtKB	L8GS81	ACA1_210680	enables	GO:0004842	ubiquitin-protein transferase activity	ECO:0000256	IEA	GO_REF:0000002	InterPro:IPR003613	1257118	InterPro	NA	F	Acanthamoeba castellanii str. Neff	Acanthamoeba castellanii
UniProtKB	L8GSQ7	ACA1_216430	enables	GO:0004843	cysteine-type deubiquitinase activity	ECO:0000256	IEA	GO_REF:0000002	InterPro:IPR001394|InterPro:IPR018200	1257118	InterPro	NA	F	Acanthamoeba castellanii str. Neff	Acanthamoeba castellanii
UniProtKB	L8GSQ7	ACA1_216430	enables	GO:0004843	cysteine-type deubiquitinase activity	ECO:0000501	IEA	GO_REF:0000003	EC:3.4.19.12	1257118	UniProt	NA	F	Acanthamoeba castellanii str. Neff	Acanthamoeba castellanii
UniProtKB	L8GSS3	ACA1_377320	enables	GO:0004842	ubiquitin-protein transferase activity	ECO:0000256	IEA	GO_REF:0000002	InterPro:IPR045129	1257118	InterPro	NA	F	Acanthamoeba castellanii str. Neff	Acanthamoeba castellanii
UniProtKB	L8GSX0	ACA1_219060	enables	GO:0061630	ubiquitin protein ligase activity	ECO:0000256	IEA	GO_REF:0000002	InterPro:IPR033489	1257118	InterPro	NA	F	Acanthamoeba castellanii str. Neff	Acanthamoeba castellanii
UniProtKB	L8GSX2	ACA1_378160	enables	GO:0004843	cysteine-type deubiquitinase activity	ECO:0000256	IEA	GO_REF:0000002	InterPro:IPR001578|InterPro:IPR036959	1257118	InterPro	NA	F	Acanthamoeba castellanii str. Neff	Acanthamoeba castellanii
UniProtKB	L8GSX2	ACA1_378160	enables	GO:0004843	cysteine-type deubiquitinase activity	ECO:0000501	IEA	GO_REF:0000003	EC:3.4.19.12	1257118	UniProt	NA	F	Acanthamoeba castellanii str. Neff	Acanthamoeba castellanii
UniProtKB	L8GT72	ACA1_178540	enables	GO:0004843	cysteine-type deubiquitinase activity	ECO:0000256	IEA	GO_REF:0000002	InterPro:IPR001394|InterPro:IPR018200	1257118	InterPro	NA	F	Acanthamoeba castellanii str. Neff	Acanthamoeba castellanii
UniProtKB	L8GT72	ACA1_178540	enables	GO:0004843	cysteine-type deubiquitinase activity	ECO:0000501	IEA	GO_REF:0000003	EC:3.4.19.12	1257118	UniProt	NA	F	Acanthamoeba castellanii str. Neff	Acanthamoeba castellanii
UniProtKB	L8GTA3	ACA1_359590	enables	GO:0061666	UFM1 ligase activity	ECO:0000256	IEA	GO_REF:0000002	InterPro:IPR018611	1257118	InterPro	NA	F	Acanthamoeba castellanii str. Neff	Acanthamoeba castellanii
UniProtKB	L8GTI1	ACA1_348950	enables	GO:0004843	cysteine-type deubiquitinase activity	ECO:0000256	IEA	GO_REF:0000002	InterPro:IPR001394|InterPro:IPR006615|InterPro:IPR018200	1257118	InterPro	NA	F	Acanthamoeba castellanii str. Neff	Acanthamoeba castellanii
UniProtKB	L8GTI1	ACA1_348950	enables	GO:0004843	cysteine-type deubiquitinase activity	ECO:0000501	IEA	GO_REF:0000003	EC:3.4.19.12	1257118	UniProt	NA	F	Acanthamoeba castellanii str. Neff	Acanthamoeba castellanii
UniProtKB	L8GTK2	ACA1_276880	enables	GO:0031625	ubiquitin protein ligase binding	ECO:0000256	IEA	GO_REF:0000002	InterPro:IPR001373	1257118	InterPro	NA	F	Acanthamoeba castellanii str. Neff	Acanthamoeba castellanii
UniProtKB	L8GTL8	ACA1_202390	enables	GO:0061630	ubiquitin protein ligase activity	ECO:0000256	IEA	GO_REF:0000002	InterPro:IPR045194	1257118	InterPro	NA	F	Acanthamoeba castellanii str. Neff	Acanthamoeba castellanii
UniProtKB	L8GTL8	ACA1_202390	enables	GO:0004842	ubiquitin-protein transferase activity	ECO:0000256	IEA	GO_REF:0000117	ARBA:ARBA00026878	1257118	UniProt	NA	F	Acanthamoeba castellanii str. Neff	Acanthamoeba castellanii
UniProtKB	L8GTQ9	ACA1_203510	enables	GO:0004843	cysteine-type deubiquitinase activity	ECO:0000256	IEA	GO_REF:0000002	InterPro:IPR001394|InterPro:IPR018200	1257118	InterPro	NA	F	Acanthamoeba castellanii str. Neff	Acanthamoeba castellanii
UniProtKB	L8GTQ9	ACA1_203510	enables	GO:0004843	cysteine-type deubiquitinase activity	ECO:0000501	IEA	GO_REF:0000003	EC:3.4.19.12	1257118	UniProt	NA	F	Acanthamoeba castellanii str. Neff	Acanthamoeba castellanii
UniProtKB	L8GTT3	ACA1_203970	enables	GO:0004842	ubiquitin-protein transferase activity	ECO:0000256	IEA	GO_REF:0000002	InterPro:IPR000569|InterPro:IPR035983	1257118	InterPro	NA	F	Acanthamoeba castellanii str. Neff	Acanthamoeba castellanii
UniProtKB	L8GTZ4	ACA1_088740	enables	GO:0004842	ubiquitin-protein transferase activity	ECO:0000256	IEA	GO_REF:0000002	InterPro:IPR003613	1257118	InterPro	NA	F	Acanthamoeba castellanii str. Neff	Acanthamoeba castellanii
UniProtKB	L8GU23	ACA1_331360	enables	GO:0043130	ubiquitin binding	ECO:0000256	IEA	GO_REF:0000002	InterPro:IPR037855	1257118	InterPro	NA	F	Acanthamoeba castellanii str. Neff	Acanthamoeba castellanii
UniProtKB	L8GU23	ACA1_331360	enables	GO:0043130	ubiquitin binding	ECO:0000256	IEA	GO_REF:0000104	UniRule:UR001427756	1257118	UniProt	NA	F	Acanthamoeba castellanii str. Neff	Acanthamoeba castellanii
UniProtKB	L8GUH1	ACA1_088750	enables	GO:0004842	ubiquitin-protein transferase activity	ECO:0000256	IEA	GO_REF:0000002	InterPro:IPR003613	1257118	InterPro	NA	F	Acanthamoeba castellanii str. Neff	Acanthamoeba castellanii
UniProtKB	L8GUJ4	ACA1_087650	enables	GO:0031625	ubiquitin protein ligase binding	ECO:0000256	IEA	GO_REF:0000002	InterPro:IPR001373	1257118	InterPro	NA	F	Acanthamoeba castellanii str. Neff	Acanthamoeba castellanii
UniProtKB	L8GUK9	ACA1_203620	enables	GO:0031625	ubiquitin protein ligase binding	ECO:0000256	IEA	GO_REF:0000002	InterPro:IPR001373	1257118	InterPro	NA	F	Acanthamoeba castellanii str. Neff	Acanthamoeba castellanii
UniProtKB	L8GV33	ACA1_042020	enables	GO:0004842	ubiquitin-protein transferase activity	ECO:0000256	IEA	GO_REF:0000002	InterPro:IPR037381	1257118	InterPro	NA	F	Acanthamoeba castellanii str. Neff	Acanthamoeba castellanii
UniProtKB	L8GV90	ACA1_043660	enables	GO:0004842	ubiquitin-protein transferase activity	ECO:0000256	IEA	GO_REF:0000002	InterPro:IPR045129	1257118	InterPro	NA	F	Acanthamoeba castellanii str. Neff	Acanthamoeba castellanii
UniProtKB	L8GVJ0	ACA1_087660	enables	GO:0061630	ubiquitin protein ligase activity	ECO:0000256	IEA	GO_REF:0000002	InterPro:IPR024991	1257118	InterPro	NA	F	Acanthamoeba castellanii str. Neff	Acanthamoeba castellanii
UniProtKB	L8GVM7	ACA1_088840	enables	GO:0004842	ubiquitin-protein transferase activity	ECO:0000256	IEA	GO_REF:0000002	InterPro:IPR013956	1257118	InterPro	NA	F	Acanthamoeba castellanii str. Neff	Acanthamoeba castellanii
UniProtKB	L8GVM7	ACA1_088840	enables	GO:0004842	ubiquitin-protein transferase activity	ECO:0000256	IEA	GO_REF:0000104	UniRule:UR000907796	1257118	UniProt	NA	F	Acanthamoeba castellanii str. Neff	Acanthamoeba castellanii
UniProtKB	L8GVS9	ACA1_057230	enables	GO:0004842	ubiquitin-protein transferase activity	ECO:0000256	IEA	GO_REF:0000002	InterPro:IPR003613	1257118	InterPro	NA	F	Acanthamoeba castellanii str. Neff	Acanthamoeba castellanii
UniProtKB	L8GWD1	ACA1_059440	enables	GO:0004842	ubiquitin-protein transferase activity	ECO:0000256	IEA	GO_REF:0000002	InterPro:IPR045098	1257118	InterPro	NA	F	Acanthamoeba castellanii str. Neff	Acanthamoeba castellanii
UniProtKB	L8GWD1	ACA1_059440	enables	GO:0061630	ubiquitin protein ligase activity	ECO:0000256	IEA	GO_REF:0000002	InterPro:IPR044063	1257118	InterPro	NA	F	Acanthamoeba castellanii str. Neff	Acanthamoeba castellanii
UniProtKB	L8GWL7	ACA1_348970	enables	GO:0043130	ubiquitin binding	ECO:0000256	IEA	GO_REF:0000002	InterPro:IPR038870	1257118	InterPro	NA	F	Acanthamoeba castellanii str. Neff	Acanthamoeba castellanii
UniProtKB	L8GWQ2	ACA1_061150	enables	GO:0004843	cysteine-type deubiquitinase activity	ECO:0000256	IEA	GO_REF:0000002	InterPro:IPR001394|InterPro:IPR018200	1257118	InterPro	NA	F	Acanthamoeba castellanii str. Neff	Acanthamoeba castellanii
UniProtKB	L8GWS2	ACA1_061920	enables	GO:0043130	ubiquitin binding	ECO:0000256	IEA	GO_REF:0000104	UniRule:UR001350751	1257118	UniProt	NA	F	Acanthamoeba castellanii str. Neff	Acanthamoeba castellanii
UniProtKB	L8GWU4	ACA1_064860	enables	GO:0004843	cysteine-type deubiquitinase activity	ECO:0000501	IEA	GO_REF:0000003	EC:3.4.19.12	1257118	UniProt	NA	F	Acanthamoeba castellanii str. Neff	Acanthamoeba castellanii
UniProtKB	L8GWW5	ACA1_062320	enables	GO:0004842	ubiquitin-protein transferase activity	ECO:0000256	IEA	GO_REF:0000002	InterPro:IPR003613	1257118	InterPro	NA	F	Acanthamoeba castellanii str. Neff	Acanthamoeba castellanii
UniProtKB	L8GX45	ACA1_057540	enables	GO:0004842	ubiquitin-protein transferase activity	ECO:0000256	IEA	GO_REF:0000002	InterPro:IPR003613	1257118	InterPro	NA	F	Acanthamoeba castellanii str. Neff	Acanthamoeba castellanii
UniProtKB	L8GXL6	ACA1_065190	enables	GO:0004842	ubiquitin-protein transferase activity	ECO:0000256	IEA	GO_REF:0000002	InterPro:IPR031127	1257118	InterPro	NA	F	Acanthamoeba castellanii str. Neff	Acanthamoeba castellanii
UniProtKB	L8GXR8	ACA1_065260	enables	GO:0004842	ubiquitin-protein transferase activity	ECO:0000256	IEA	GO_REF:0000002	InterPro:IPR031127	1257118	InterPro	NA	F	Acanthamoeba castellanii str. Neff	Acanthamoeba castellanii
UniProtKB	L8GXU9	ACA1_061260	enables	GO:0004842	ubiquitin-protein transferase activity	ECO:0000256	IEA	GO_REF:0000002	InterPro:IPR031127	1257118	InterPro	NA	F	Acanthamoeba castellanii str. Neff	Acanthamoeba castellanii
UniProtKB	L8GXZ2	ACA1_248060	enables	GO:0043130	ubiquitin binding	ECO:0000256	IEA	GO_REF:0000002	InterPro:IPR003892	1257118	InterPro	NA	F	Acanthamoeba castellanii str. Neff	Acanthamoeba castellanii
UniProtKB	L8GYJ6	ACA1_058270	enables	GO:0004842	ubiquitin-protein transferase activity	ECO:0000256	IEA	GO_REF:0000002	InterPro:IPR003613	1257118	InterPro	NA	F	Acanthamoeba castellanii str. Neff	Acanthamoeba castellanii
UniProtKB	L8GYK1	ACA1_063520	enables	GO:0061630	ubiquitin protein ligase activity	ECO:0000256	IEA	GO_REF:0000002	InterPro:IPR044288	1257118	InterPro	NA	F	Acanthamoeba castellanii str. Neff	Acanthamoeba castellanii
UniProtKB	L8GYY2	ACA1_369220	enables	GO:0004842	ubiquitin-protein transferase activity	ECO:0000256	IEA	GO_REF:0000002	InterPro:IPR031127	1257118	InterPro	NA	F	Acanthamoeba castellanii str. Neff	Acanthamoeba castellanii
UniProtKB	L8GZC4	ACA1_371570	enables	GO:0043130	ubiquitin binding	ECO:0000256	IEA	GO_REF:0000002	InterPro:IPR003892	1257118	InterPro	NA	F	Acanthamoeba castellanii str. Neff	Acanthamoeba castellanii
UniProtKB	L8GZF7	ACA1_062330	enables	GO:0004842	ubiquitin-protein transferase activity	ECO:0000256	IEA	GO_REF:0000002	InterPro:IPR003613	1257118	InterPro	NA	F	Acanthamoeba castellanii str. Neff	Acanthamoeba castellanii
UniProtKB	L8GZJ7	ACA1_062700	enables	GO:0019784	deNEDDylase activity	ECO:0000256	IEA	GO_REF:0000002	InterPro:IPR044613	1257118	InterPro	NA	F	Acanthamoeba castellanii str. Neff	Acanthamoeba castellanii
UniProtKB	L8GZS8	ACA1_063500	enables	GO:0004842	ubiquitin-protein transferase activity	ECO:0000256	IEA	GO_REF:0000002	InterPro:IPR003613	1257118	InterPro	NA	F	Acanthamoeba castellanii str. Neff	Acanthamoeba castellanii
UniProtKB	L8H0I3	ACA1_370320	enables	GO:0043130	ubiquitin binding	ECO:0000256	IEA	GO_REF:0000002	InterPro:IPR003892	1257118	InterPro	NA	F	Acanthamoeba castellanii str. Neff	Acanthamoeba castellanii
UniProtKB	L8H0J7	ACA1_206330	enables	GO:0004842	ubiquitin-protein transferase activity	ECO:0000256	IEA	GO_REF:0000002	InterPro:IPR031127	1257118	InterPro	NA	F	Acanthamoeba castellanii str. Neff	Acanthamoeba castellanii
UniProtKB	L8H0P1	ACA1_372220	enables	GO:0004843	cysteine-type deubiquitinase activity	ECO:0000501	IEA	GO_REF:0000003	EC:3.4.19.12	1257118	UniProt	NA	F	Acanthamoeba castellanii str. Neff	Acanthamoeba castellanii
UniProtKB	L8H0P1	ACA1_372220	enables	GO:0004843	cysteine-type deubiquitinase activity	ECO:0000256	IEA	GO_REF:0000104	UniRule:UR001426776	1257118	UniProt	NA	F	Acanthamoeba castellanii str. Neff	Acanthamoeba castellanii
UniProtKB	L8H0U6	ACA1_137800	enables	GO:0043130	ubiquitin binding	ECO:0000256	IEA	GO_REF:0000002	InterPro:IPR003892	1257118	InterPro	NA	F	Acanthamoeba castellanii str. Neff	Acanthamoeba castellanii
UniProtKB	L8H0W0	ACA1_323330	enables	GO:0031625	ubiquitin protein ligase binding	ECO:0000256	IEA	GO_REF:0000002	InterPro:IPR001373	1257118	InterPro	NA	F	Acanthamoeba castellanii str. Neff	Acanthamoeba castellanii
UniProtKB	L8H120	ACA1_233630	enables	GO:0004842	ubiquitin-protein transferase activity	ECO:0000256	IEA	GO_REF:0000002	InterPro:IPR003613	1257118	InterPro	NA	F	Acanthamoeba castellanii str. Neff	Acanthamoeba castellanii
UniProtKB	L8H139	ACA1_233050	enables	GO:0004842	ubiquitin-protein transferase activity	ECO:0000256	IEA	GO_REF:0000002	InterPro:IPR003613	1257118	InterPro	NA	F	Acanthamoeba castellanii str. Neff	Acanthamoeba castellanii
UniProtKB	L8H1F7	ACA1_236100	enables	GO:0004843	cysteine-type deubiquitinase activity	ECO:0000256	IEA	GO_REF:0000002	InterPro:IPR039087	1257118	InterPro	NA	F	Acanthamoeba castellanii str. Neff	Acanthamoeba castellanii
UniProtKB	L8H1Q6	ACA1_371700	enables	GO:0004843	cysteine-type deubiquitinase activity	ECO:0000256	IEA	GO_REF:0000002	InterPro:IPR001394|InterPro:IPR006615|InterPro:IPR018200	1257118	InterPro	NA	F	Acanthamoeba castellanii str. Neff	Acanthamoeba castellanii
UniProtKB	L8H1Q6	ACA1_371700	enables	GO:0004843	cysteine-type deubiquitinase activity	ECO:0000501	IEA	GO_REF:0000003	EC:3.4.19.12	1257118	UniProt	NA	F	Acanthamoeba castellanii str. Neff	Acanthamoeba castellanii
UniProtKB	L8H232	ACA1_264740	enables	GO:0004843	cysteine-type deubiquitinase activity	ECO:0000256	IEA	GO_REF:0000002	InterPro:IPR006615	1257118	InterPro	NA	F	Acanthamoeba castellanii str. Neff	Acanthamoeba castellanii
UniProtKB	L8H239	ACA1_314970	enables	GO:0004843	cysteine-type deubiquitinase activity	ECO:0000256	IEA	GO_REF:0000002	InterPro:IPR001394	1257118	InterPro	NA	F	Acanthamoeba castellanii str. Neff	Acanthamoeba castellanii
UniProtKB	L8H270	ACA1_265450	enables	GO:0004842	ubiquitin-protein transferase activity	ECO:0000256	IEA	GO_REF:0000002	InterPro:IPR003613	1257118	InterPro	NA	F	Acanthamoeba castellanii str. Neff	Acanthamoeba castellanii
UniProtKB	L8H2E7	ACA1_199060	enables	GO:0004842	ubiquitin-protein transferase activity	ECO:0000256	IEA	GO_REF:0000002	InterPro:IPR000569|InterPro:IPR035983	1257118	InterPro	NA	F	Acanthamoeba castellanii str. Neff	Acanthamoeba castellanii
UniProtKB	L8H331	ACA1_197600	enables	GO:0004843	cysteine-type deubiquitinase activity	ECO:0000256	IEA	GO_REF:0000002	InterPro:IPR033860	1257118	InterPro	NA	F	Acanthamoeba castellanii str. Neff	Acanthamoeba castellanii
UniProtKB	L8H3J5	ACA1_234340	enables	GO:0004843	cysteine-type deubiquitinase activity	ECO:0000256	IEA	GO_REF:0000002	InterPro:IPR001394|InterPro:IPR018200	1257118	InterPro	NA	F	Acanthamoeba castellanii str. Neff	Acanthamoeba castellanii
UniProtKB	L8H3J5	ACA1_234340	enables	GO:0004843	cysteine-type deubiquitinase activity	ECO:0000501	IEA	GO_REF:0000003	EC:3.4.19.12	1257118	UniProt	NA	F	Acanthamoeba castellanii str. Neff	Acanthamoeba castellanii
UniProtKB	L8H3J5	ACA1_234340	enables	GO:0101005	deubiquitinase activity	ECO:0000256	IEA	GO_REF:0000117	ARBA:ARBA00026566	1257118	UniProt	NA	F	Acanthamoeba castellanii str. Neff	Acanthamoeba castellanii
UniProtKB	L8H3L8	ACA1_133450	enables	GO:0004842	ubiquitin-protein transferase activity	ECO:0000256	IEA	GO_REF:0000002	InterPro:IPR000569|InterPro:IPR035983	1257118	InterPro	NA	F	Acanthamoeba castellanii str. Neff	Acanthamoeba castellanii
UniProtKB	L8H3L8	ACA1_133450	enables	GO:0061630	ubiquitin protein ligase activity	ECO:0000256	IEA	GO_REF:0000002	InterPro:IPR044611	1257118	InterPro	NA	F	Acanthamoeba castellanii str. Neff	Acanthamoeba castellanii
UniProtKB	L8H3N2	ACA1_133330	enables	GO:0004842	ubiquitin-protein transferase activity	ECO:0000256	IEA	GO_REF:0000002	InterPro:IPR045098	1257118	InterPro	NA	F	Acanthamoeba castellanii str. Neff	Acanthamoeba castellanii
UniProtKB	L8H3N2	ACA1_133330	enables	GO:0061630	ubiquitin protein ligase activity	ECO:0000256	IEA	GO_REF:0000002	InterPro:IPR044063	1257118	InterPro	NA	F	Acanthamoeba castellanii str. Neff	Acanthamoeba castellanii
UniProtKB	L8H3W1	ACA1_116610	enables	GO:0004842	ubiquitin-protein transferase activity	ECO:0000256	IEA	GO_REF:0000002	InterPro:IPR000569|InterPro:IPR035983	1257118	InterPro	NA	F	Acanthamoeba castellanii str. Neff	Acanthamoeba castellanii
UniProtKB	L8H445	ACA1_263910	enables	GO:0019776	Atg8-family ligase activity	ECO:0000256	IEA	GO_REF:0000002	InterPro:IPR046962	1257118	InterPro	NA	F	Acanthamoeba castellanii str. Neff	Acanthamoeba castellanii
UniProtKB	L8H445	ACA1_263910	enables	GO:0019787	ubiquitin-like protein transferase activity	ECO:0000256	IEA	GO_REF:0000002	InterPro:IPR007135	1257118	InterPro	NA	F	Acanthamoeba castellanii str. Neff	Acanthamoeba castellanii
UniProtKB	L8H461	ACA1_184670	enables	GO:0004842	ubiquitin-protein transferase activity	ECO:0000256	IEA	GO_REF:0000002	InterPro:IPR045129	1257118	InterPro	NA	F	Acanthamoeba castellanii str. Neff	Acanthamoeba castellanii
UniProtKB	L8H4C9	ACA1_114140	enables	GO:0004842	ubiquitin-protein transferase activity	ECO:0000256	IEA	GO_REF:0000002	InterPro:IPR003613	1257118	InterPro	NA	F	Acanthamoeba castellanii str. Neff	Acanthamoeba castellanii
UniProtKB	L8H4I3	ACA1_114920	enables	GO:0004843	cysteine-type deubiquitinase activity	ECO:0000256	IEA	GO_REF:0000002	InterPro:IPR006155|InterPro:IPR033865	1257118	InterPro	NA	F	Acanthamoeba castellanii str. Neff	Acanthamoeba castellanii
UniProtKB	L8H4I3	ACA1_114920	enables	GO:0004843	cysteine-type deubiquitinase activity	ECO:0000501	IEA	GO_REF:0000003	EC:3.4.19.12	1257118	UniProt	NA	F	Acanthamoeba castellanii str. Neff	Acanthamoeba castellanii
UniProtKB	L8H4Q3	ACA1_098800	enables	GO:0004843	cysteine-type deubiquitinase activity	ECO:0000256	IEA	GO_REF:0000002	InterPro:IPR001394|InterPro:IPR018200	1257118	InterPro	NA	F	Acanthamoeba castellanii str. Neff	Acanthamoeba castellanii
UniProtKB	L8H4S8	ACA1_116950	enables	GO:0004842	ubiquitin-protein transferase activity	ECO:0000256	IEA	GO_REF:0000002	InterPro:IPR026254	1257118	InterPro	NA	F	Acanthamoeba castellanii str. Neff	Acanthamoeba castellanii
UniProtKB	L8H5R9	ACA1_277950	enables	GO:0043130	ubiquitin binding	ECO:0000256	IEA	GO_REF:0000002	InterPro:IPR002014|InterPro:IPR004152|InterPro:IPR044836	1257118	InterPro	NA	F	Acanthamoeba castellanii str. Neff	Acanthamoeba castellanii
UniProtKB	L8H677	ACA1_054780	enables	GO:0061630	ubiquitin protein ligase activity	ECO:0000256	IEA	GO_REF:0000002	InterPro:IPR045103	1257118	InterPro	NA	F	Acanthamoeba castellanii str. Neff	Acanthamoeba castellanii
UniProtKB	L8H6H7	ACA1_055010	enables	GO:0004842	ubiquitin-protein transferase activity	ECO:0000256	IEA	GO_REF:0000002	InterPro:IPR003613	1257118	InterPro	NA	F	Acanthamoeba castellanii str. Neff	Acanthamoeba castellanii
UniProtKB	L8H6I3	ACA1_277880	enables	GO:0004842	ubiquitin-protein transferase activity	ECO:0000256	IEA	GO_REF:0000002	InterPro:IPR031127	1257118	InterPro	NA	F	Acanthamoeba castellanii str. Neff	Acanthamoeba castellanii
UniProtKB	L8H6Q4	ACA1_115360	enables	GO:0043130	ubiquitin binding	ECO:0000256	IEA	GO_REF:0000002	InterPro:IPR003892	1257118	InterPro	NA	F	Acanthamoeba castellanii str. Neff	Acanthamoeba castellanii
UniProtKB	L8H6T4	ACA1_277910	enables	GO:0031625	ubiquitin protein ligase binding	ECO:0000256	IEA	GO_REF:0000002	InterPro:IPR001373	1257118	InterPro	NA	F	Acanthamoeba castellanii str. Neff	Acanthamoeba castellanii
UniProtKB	L8H743	ACA1_182880	enables	GO:0061630	ubiquitin protein ligase activity	ECO:0000256	IEA	GO_REF:0000002	InterPro:IPR039164	1257118	InterPro	NA	F	Acanthamoeba castellanii str. Neff	Acanthamoeba castellanii
UniProtKB	L8H743	ACA1_182880	enables	GO:0061630	ubiquitin protein ligase activity	ECO:0000256	IEA	GO_REF:0000104	UniRule:UR001116780	1257118	UniProt	NA	F	Acanthamoeba castellanii str. Neff	Acanthamoeba castellanii
UniProtKB	L8H7S5	ACA1_055490	enables	GO:0008641	ubiquitin-like modifier activating enzyme activity	ECO:0000256	IEA	GO_REF:0000002	InterPro:IPR035985	1257118	InterPro	NA	F	Acanthamoeba castellanii str. Neff	Acanthamoeba castellanii
UniProtKB	L8H7V4	ACA1_182290	enables	GO:0004842	ubiquitin-protein transferase activity	ECO:0000256	IEA	GO_REF:0000002	InterPro:IPR039780	1257118	InterPro	NA	F	Acanthamoeba castellanii str. Neff	Acanthamoeba castellanii
UniProtKB	L8H897	ACA1_054220	enables	GO:0004843	cysteine-type deubiquitinase activity	ECO:0000256	IEA	GO_REF:0000002	InterPro:IPR001394|InterPro:IPR018200	1257118	InterPro	NA	F	Acanthamoeba castellanii str. Neff	Acanthamoeba castellanii
UniProtKB	L8H8F5	ACA1_280570	enables	GO:0004843	cysteine-type deubiquitinase activity	ECO:0000256	IEA	GO_REF:0000002	InterPro:IPR001394	1257118	InterPro	NA	F	Acanthamoeba castellanii str. Neff	Acanthamoeba castellanii
UniProtKB	L8H8S7	ACA1_278070	enables	GO:0004842	ubiquitin-protein transferase activity	ECO:0000256	IEA	GO_REF:0000002	InterPro:IPR031127	1257118	InterPro	NA	F	Acanthamoeba castellanii str. Neff	Acanthamoeba castellanii
UniProtKB	L8H8X9	ACA1_325460	enables	GO:0043130	ubiquitin binding	ECO:0000256	IEA	GO_REF:0000002	InterPro:IPR003892	1257118	InterPro	NA	F	Acanthamoeba castellanii str. Neff	Acanthamoeba castellanii
UniProtKB	L8H8Y5	ACA1_229160	enables	GO:0061666	UFM1 ligase activity	ECO:0000256	IEA	GO_REF:0000002	InterPro:IPR018611	1257118	InterPro	NA	F	Acanthamoeba castellanii str. Neff	Acanthamoeba castellanii
UniProtKB	L8H9B9	ACA1_281250	enables	GO:0061630	ubiquitin protein ligase activity	ECO:0000256	IEA	GO_REF:0000002	InterPro:IPR039903	1257118	InterPro	NA	F	Acanthamoeba castellanii str. Neff	Acanthamoeba castellanii
UniProtKB	L8H9M5	ACA1_035440	enables	GO:0043130	ubiquitin binding	ECO:0000256	IEA	GO_REF:0000002	InterPro:IPR003892	1257118	InterPro	NA	F	Acanthamoeba castellanii str. Neff	Acanthamoeba castellanii
UniProtKB	L8H9U1	ACA1_046850	enables	GO:0004843	cysteine-type deubiquitinase activity	ECO:0000501	IEA	GO_REF:0000003	EC:3.4.19.12	1257118	UniProt	NA	F	Acanthamoeba castellanii str. Neff	Acanthamoeba castellanii
UniProtKB	L8H9U1	ACA1_046850	enables	GO:0004843	cysteine-type deubiquitinase activity	ECO:0000256	IEA	GO_REF:0000104	UniRule:UR001426776	1257118	UniProt	NA	F	Acanthamoeba castellanii str. Neff	Acanthamoeba castellanii
UniProtKB	L8H9Z3	ACA1_226190	enables	GO:0061630	ubiquitin protein ligase activity	ECO:0000256	IEA	GO_REF:0000002	InterPro:IPR044288	1257118	InterPro	NA	F	Acanthamoeba castellanii str. Neff	Acanthamoeba castellanii
UniProtKB	L8HA14	ACA1_157720	enables	GO:0004842	ubiquitin-protein transferase activity	ECO:0000256	IEA	GO_REF:0000002	InterPro:IPR033276	1257118	InterPro	NA	F	Acanthamoeba castellanii str. Neff	Acanthamoeba castellanii
UniProtKB	L8HAF6	ACA1_231800	enables	GO:0008641	ubiquitin-like modifier activating enzyme activity	ECO:0000256	IEA	GO_REF:0000002	InterPro:IPR035985	1257118	InterPro	NA	F	Acanthamoeba castellanii str. Neff	Acanthamoeba castellanii
UniProtKB	L8HAG8	ACA1_126140	enables	GO:0061630	ubiquitin protein ligase activity	ECO:0000256	IEA	GO_REF:0000002	InterPro:IPR033489	1257118	InterPro	NA	F	Acanthamoeba castellanii str. Neff	Acanthamoeba castellanii
UniProtKB	L8HBH5	ACA1_142580	enables	GO:0008641	ubiquitin-like modifier activating enzyme activity	ECO:0000256	IEA	GO_REF:0000002	InterPro:IPR035985	1257118	InterPro	NA	F	Acanthamoeba castellanii str. Neff	Acanthamoeba castellanii
UniProtKB	L8HBW9	ACA1_149040	enables	GO:0043130	ubiquitin binding	ECO:0000256	IEA	GO_REF:0000002	InterPro:IPR003892	1257118	InterPro	NA	F	Acanthamoeba castellanii str. Neff	Acanthamoeba castellanii
UniProtKB	L8HC34	ACA1_149910	enables	GO:0061630	ubiquitin protein ligase activity	ECO:0000256	IEA	GO_REF:0000002	InterPro:IPR039903	1257118	InterPro	NA	F	Acanthamoeba castellanii str. Neff	Acanthamoeba castellanii
UniProtKB	L8HCR4	ACA1_360380	enables	GO:0043130	ubiquitin binding	ECO:0000256	IEA	GO_REF:0000002	InterPro:IPR003892	1257118	InterPro	NA	F	Acanthamoeba castellanii str. Neff	Acanthamoeba castellanii
UniProtKB	L8HCT6	ACA1_069430	enables	GO:0031625	ubiquitin protein ligase binding	ECO:0000256	IEA	GO_REF:0000002	InterPro:IPR001373|InterPro:IPR016157	1257118	InterPro	NA	F	Acanthamoeba castellanii str. Neff	Acanthamoeba castellanii
UniProtKB	L8HD58	ACA1_071000	enables	GO:0043130	ubiquitin binding	ECO:0000256	IEA	GO_REF:0000002	InterPro:IPR003892	1257118	InterPro	NA	F	Acanthamoeba castellanii str. Neff	Acanthamoeba castellanii
UniProtKB	L8HE44	ACA1_360440	enables	GO:0061630	ubiquitin protein ligase activity	ECO:0000256	IEA	GO_REF:0000002	InterPro:IPR040204	1257118	InterPro	NA	F	Acanthamoeba castellanii str. Neff	Acanthamoeba castellanii
UniProtKB	L8HE49	ACA1_082960	enables	GO:0004843	cysteine-type deubiquitinase activity	ECO:0000256	IEA	GO_REF:0000002	InterPro:IPR001394|InterPro:IPR018200	1257118	InterPro	NA	F	Acanthamoeba castellanii str. Neff	Acanthamoeba castellanii
UniProtKB	L8HES9	ACA1_195540	enables	GO:0061630	ubiquitin protein ligase activity	ECO:0000256	IEA	GO_REF:0000002	InterPro:IPR042755	1257118	InterPro	NA	F	Acanthamoeba castellanii str. Neff	Acanthamoeba castellanii
UniProtKB	L8HF22	ACA1_069520	enables	GO:0004843	cysteine-type deubiquitinase activity	ECO:0000256	IEA	GO_REF:0000002	InterPro:IPR001394	1257118	InterPro	NA	F	Acanthamoeba castellanii str. Neff	Acanthamoeba castellanii
UniProtKB	L8HFB8	ACA1_070560	enables	GO:0043130	ubiquitin binding	ECO:0000256	IEA	GO_REF:0000002	InterPro:IPR003892	1257118	InterPro	NA	F	Acanthamoeba castellanii str. Neff	Acanthamoeba castellanii
UniProtKB	L8HFF3	ACA1_272730	enables	GO:0004843	cysteine-type deubiquitinase activity	ECO:0000256	IEA	GO_REF:0000002	InterPro:IPR001394|InterPro:IPR018200	1257118	InterPro	NA	F	Acanthamoeba castellanii str. Neff	Acanthamoeba castellanii
UniProtKB	L8HFF3	ACA1_272730	enables	GO:0004843	cysteine-type deubiquitinase activity	ECO:0000501	IEA	GO_REF:0000003	EC:3.4.19.12	1257118	UniProt	NA	F	Acanthamoeba castellanii str. Neff	Acanthamoeba castellanii
UniProtKB	L8HFW8	ACA1_333040	enables	GO:0004842	ubiquitin-protein transferase activity	ECO:0000256	IEA	GO_REF:0000002	InterPro:IPR003613	1257118	InterPro	NA	F	Acanthamoeba castellanii str. Neff	Acanthamoeba castellanii
UniProtKB	L8HFX4	ACA1_072350	enables	GO:0004843	cysteine-type deubiquitinase activity	ECO:0000256	IEA	GO_REF:0000002	InterPro:IPR001394	1257118	InterPro	NA	F	Acanthamoeba castellanii str. Neff	Acanthamoeba castellanii
UniProtKB	L8HG57	ACA1_070390	enables	GO:0004842	ubiquitin-protein transferase activity	ECO:0000256	IEA	GO_REF:0000002	InterPro:IPR026848	1257118	InterPro	NA	F	Acanthamoeba castellanii str. Neff	Acanthamoeba castellanii
UniProtKB	L8HG83	ACA1_170960	enables	GO:0061630	ubiquitin protein ligase activity	ECO:0000256	IEA	GO_REF:0000002	InterPro:IPR033489	1257118	InterPro	NA	F	Acanthamoeba castellanii str. Neff	Acanthamoeba castellanii
UniProtKB	L8HG84	ACA1_169550	enables	GO:0004843	cysteine-type deubiquitinase activity	ECO:0000256	IEA	GO_REF:0000002	InterPro:IPR001394|InterPro:IPR018200	1257118	InterPro	NA	F	Acanthamoeba castellanii str. Neff	Acanthamoeba castellanii
UniProtKB	L8HGS4	ACA1_072330	enables	GO:0008641	ubiquitin-like modifier activating enzyme activity	ECO:0000256	IEA	GO_REF:0000002	InterPro:IPR000011|InterPro:IPR035985	1257118	InterPro	NA	F	Acanthamoeba castellanii str. Neff	Acanthamoeba castellanii
UniProtKB	L8HGT6	ACA1_074900	enables	GO:0019789	SUMO transferase activity	ECO:0000256	IEA	GO_REF:0000002	InterPro:IPR026846	1257118	InterPro	NA	F	Acanthamoeba castellanii str. Neff	Acanthamoeba castellanii
UniProtKB	L8HGT8	ACA1_026820	enables	GO:0004842	ubiquitin-protein transferase activity	ECO:0000256	IEA	GO_REF:0000002	InterPro:IPR031248	1257118	InterPro	NA	F	Acanthamoeba castellanii str. Neff	Acanthamoeba castellanii
UniProtKB	L8HHD2	ACA1_171810	enables	GO:0061630	ubiquitin protein ligase activity	ECO:0000256	IEA	GO_REF:0000002	InterPro:IPR045191	1257118	InterPro	NA	F	Acanthamoeba castellanii str. Neff	Acanthamoeba castellanii
UniProtKB	L8HHG5	ACA1_110430	enables	GO:0004842	ubiquitin-protein transferase activity	ECO:0000256	IEA	GO_REF:0000002	InterPro:IPR000569|InterPro:IPR035983	1257118	InterPro	NA	F	Acanthamoeba castellanii str. Neff	Acanthamoeba castellanii
UniProtKB	L8HHG5	ACA1_110430	enables	GO:0061630	ubiquitin protein ligase activity	ECO:0000256	IEA	GO_REF:0000002	InterPro:IPR044611	1257118	InterPro	NA	F	Acanthamoeba castellanii str. Neff	Acanthamoeba castellanii
UniProtKB	L8HHS0	ACA1_288000	enables	GO:0008641	ubiquitin-like modifier activating enzyme activity	ECO:0000256	IEA	GO_REF:0000002	InterPro:IPR035985	1257118	InterPro	NA	F	Acanthamoeba castellanii str. Neff	Acanthamoeba castellanii
UniProtKB	L8HHS0	ACA1_288000	enables	GO:0019781	NEDD8 activating enzyme activity	ECO:0000256	IEA	GO_REF:0000002	InterPro:IPR014929	1257118	InterPro	NA	F	Acanthamoeba castellanii str. Neff	Acanthamoeba castellanii
UniProtKB	L8HHS0	ACA1_288000	enables	GO:0019781	NEDD8 activating enzyme activity	ECO:0000501	IEA	GO_REF:0000003	EC:6.2.1.64	1257118	UniProt	NA	F	Acanthamoeba castellanii str. Neff	Acanthamoeba castellanii
UniProtKB	L8HHS0	ACA1_288000	enables	GO:0019781	NEDD8 activating enzyme activity	ECO:0000256	IEA	GO_REF:0000104	UniRule:UR001455778	1257118	UniProt	NA	F	Acanthamoeba castellanii str. Neff	Acanthamoeba castellanii
UniProtKB	L8HHT5	ACA1_169560	enables	GO:0004843	cysteine-type deubiquitinase activity	ECO:0000256	IEA	GO_REF:0000002	InterPro:IPR001394	1257118	InterPro	NA	F	Acanthamoeba castellanii str. Neff	Acanthamoeba castellanii
UniProtKB	L8HHV0	ACA1_174250	enables	GO:0004842	ubiquitin-protein transferase activity	ECO:0000256	IEA	GO_REF:0000002	InterPro:IPR031127	1257118	InterPro	NA	F	Acanthamoeba castellanii str. Neff	Acanthamoeba castellanii
UniProtKB	L8HHY0	ACA1_289060	enables	GO:0004842	ubiquitin-protein transferase activity	ECO:0000256	IEA	GO_REF:0000002	InterPro:IPR003613	1257118	InterPro	NA	F	Acanthamoeba castellanii str. Neff	Acanthamoeba castellanii
UniProtKB	L8HHY0	ACA1_289060	enables	GO:0061630	ubiquitin protein ligase activity	ECO:0000256	IEA	GO_REF:0000002	InterPro:IPR038959	1257118	InterPro	NA	F	Acanthamoeba castellanii str. Neff	Acanthamoeba castellanii
UniProtKB	L8HHY0	ACA1_289060	enables	GO:0061630	ubiquitin protein ligase activity	ECO:0000256	IEA	GO_REF:0000104	UniRule:UR001426784	1257118	UniProt	NA	F	Acanthamoeba castellanii str. Neff	Acanthamoeba castellanii
UniProtKB	L8HIB3	ACA1_153200	enables	GO:0004842	ubiquitin-protein transferase activity	ECO:0000256	IEA	GO_REF:0000002	InterPro:IPR031127	1257118	InterPro	NA	F	Acanthamoeba castellanii str. Neff	Acanthamoeba castellanii
UniProtKB	L8HII3	ACA1_322400	enables	GO:0061630	ubiquitin protein ligase activity	ECO:0000256	IEA	GO_REF:0000002	InterPro:IPR045194	1257118	InterPro	NA	F	Acanthamoeba castellanii str. Neff	Acanthamoeba castellanii
UniProtKB	L8HII3	ACA1_322400	enables	GO:0004842	ubiquitin-protein transferase activity	ECO:0000256	IEA	GO_REF:0000117	ARBA:ARBA00026878	1257118	UniProt	NA	F	Acanthamoeba castellanii str. Neff	Acanthamoeba castellanii
UniProtKB	L8HIM6	ACA1_287510	enables	GO:0004842	ubiquitin-protein transferase activity	ECO:0000256	IEA	GO_REF:0000002	InterPro:IPR003613	1257118	InterPro	NA	F	Acanthamoeba castellanii str. Neff	Acanthamoeba castellanii
UniProtKB	L8HIM7	ACA1_170950	enables	GO:0061630	ubiquitin protein ligase activity	ECO:0000256	IEA	GO_REF:0000002	InterPro:IPR033489	1257118	InterPro	NA	F	Acanthamoeba castellanii str. Neff	Acanthamoeba castellanii
UniProtKB	L8HIP5	ACA1_169590	enables	GO:0004843	cysteine-type deubiquitinase activity	ECO:0000256	IEA	GO_REF:0000002	InterPro:IPR001394|InterPro:IPR018200	1257118	InterPro	NA	F	Acanthamoeba castellanii str. Neff	Acanthamoeba castellanii
UniProtKB	L8HIX3	ACA1_296520	enables	GO:0043130	ubiquitin binding	ECO:0000256	IEA	GO_REF:0000002	InterPro:IPR003892	1257118	InterPro	NA	F	Acanthamoeba castellanii str. Neff	Acanthamoeba castellanii
UniProtKB	L8HJ41	ACA1_289330	enables	GO:0004842	ubiquitin-protein transferase activity	ECO:0000256	IEA	GO_REF:0000002	InterPro:IPR003613	1257118	InterPro	NA	F	Acanthamoeba castellanii str. Neff	Acanthamoeba castellanii
UniProtKB	L8HJ89	ACA1_119210	enables	GO:0043130	ubiquitin binding	ECO:0000256	IEA	GO_REF:0000002	InterPro:IPR003892	1257118	InterPro	NA	F	Acanthamoeba castellanii str. Neff	Acanthamoeba castellanii
UniProtKB	L8HJK9	ACA1_292830	enables	GO:0031625	ubiquitin protein ligase binding	ECO:0000256	IEA	GO_REF:0000002	InterPro:IPR001373|InterPro:IPR016157	1257118	InterPro	NA	F	Acanthamoeba castellanii str. Neff	Acanthamoeba castellanii
UniProtKB	L8HJN0	ACA1_293860	enables	GO:0004843	cysteine-type deubiquitinase activity	ECO:0000256	IEA	GO_REF:0000002	InterPro:IPR001394|InterPro:IPR018200	1257118	InterPro	NA	F	Acanthamoeba castellanii str. Neff	Acanthamoeba castellanii
UniProtKB	L8HJN0	ACA1_293860	enables	GO:0004843	cysteine-type deubiquitinase activity	ECO:0000501	IEA	GO_REF:0000003	EC:3.4.19.12	1257118	UniProt	NA	F	Acanthamoeba castellanii str. Neff	Acanthamoeba castellanii
UniProtKB	L8HJV8	ACA1_295790	enables	GO:0004843	cysteine-type deubiquitinase activity	ECO:0000256	IEA	GO_REF:0000002	InterPro:IPR001394|InterPro:IPR018200	1257118	InterPro	NA	F	Acanthamoeba castellanii str. Neff	Acanthamoeba castellanii
UniProtKB	L8HJV8	ACA1_295790	enables	GO:0004843	cysteine-type deubiquitinase activity	ECO:0000501	IEA	GO_REF:0000003	EC:3.4.19.12	1257118	UniProt	NA	F	Acanthamoeba castellanii str. Neff	Acanthamoeba castellanii
UniProtKB	L8HJX6	ACA1_173080	enables	GO:0043130	ubiquitin binding	ECO:0000256	IEA	GO_REF:0000002	InterPro:IPR003892	1257118	InterPro	NA	F	Acanthamoeba castellanii str. Neff	Acanthamoeba castellanii
UniProtKB	L8HK15	ACA1_173890	enables	GO:0004843	cysteine-type deubiquitinase activity	ECO:0000256	IEA	GO_REF:0000002	InterPro:IPR001394|InterPro:IPR018200	1257118	InterPro	NA	F	Acanthamoeba castellanii str. Neff	Acanthamoeba castellanii
UniProtKB	L8HK15	ACA1_173890	enables	GO:0004843	cysteine-type deubiquitinase activity	ECO:0000501	IEA	GO_REF:0000003	EC:3.4.19.12	1257118	UniProt	NA	F	Acanthamoeba castellanii str. Neff	Acanthamoeba castellanii
UniProtKB	L8HKB1	ACA1_119120	enables	GO:0004842	ubiquitin-protein transferase activity	ECO:0000256	IEA	GO_REF:0000002	InterPro:IPR003613	1257118	InterPro	NA	F	Acanthamoeba castellanii str. Neff	Acanthamoeba castellanii
UniProtKB	L8HKE8	ACA1_085210	enables	GO:0008641	ubiquitin-like modifier activating enzyme activity	ECO:0000256	IEA	GO_REF:0000002	InterPro:IPR035985	1257118	InterPro	NA	F	Acanthamoeba castellanii str. Neff	Acanthamoeba castellanii
UniProtKB	L8HKQ7	ACA1_290220	enables	GO:0004843	cysteine-type deubiquitinase activity	ECO:0000256	IEA	GO_REF:0000002	InterPro:IPR001394|InterPro:IPR018200	1257118	InterPro	NA	F	Acanthamoeba castellanii str. Neff	Acanthamoeba castellanii
UniProtKB	L8HKW6	ACA1_110330	enables	GO:0004843	cysteine-type deubiquitinase activity	ECO:0000256	IEA	GO_REF:0000002	InterPro:IPR001394	1257118	InterPro	NA	F	Acanthamoeba castellanii str. Neff	Acanthamoeba castellanii
UniProtKB	L8HKZ1	ACA1_291510	enables	GO:0004843	cysteine-type deubiquitinase activity	ECO:0000256	IEA	GO_REF:0000002	InterPro:IPR001394|InterPro:IPR006615|InterPro:IPR018200	1257118	InterPro	NA	F	Acanthamoeba castellanii str. Neff	Acanthamoeba castellanii
UniProtKB	L8HKZ1	ACA1_291510	enables	GO:0004843	cysteine-type deubiquitinase activity	ECO:0000501	IEA	GO_REF:0000003	EC:3.4.19.12	1257118	UniProt	NA	F	Acanthamoeba castellanii str. Neff	Acanthamoeba castellanii
UniProtKB	L8HLE1	ACA1_289340	enables	GO:0004842	ubiquitin-protein transferase activity	ECO:0000256	IEA	GO_REF:0000002	InterPro:IPR003613	1257118	InterPro	NA	F	Acanthamoeba castellanii str. Neff	Acanthamoeba castellanii
UniProtKB	L8HLJ3	ACA1_296360	enables	GO:0008641	ubiquitin-like modifier activating enzyme activity	ECO:0000256	IEA	GO_REF:0000002	InterPro:IPR000011|InterPro:IPR035985	1257118	InterPro	NA	F	Acanthamoeba castellanii str. Neff	Acanthamoeba castellanii
UniProtKB	L8HLL6	ACA1_296830	enables	GO:0004843	cysteine-type deubiquitinase activity	ECO:0000256	IEA	GO_REF:0000002	InterPro:IPR001394|InterPro:IPR018200|InterPro:IPR044635	1257118	InterPro	NA	F	Acanthamoeba castellanii str. Neff	Acanthamoeba castellanii
UniProtKB	L8HLL6	ACA1_296830	enables	GO:0004843	cysteine-type deubiquitinase activity	ECO:0000501	IEA	GO_REF:0000003	EC:3.4.19.12	1257118	UniProt	NA	F	Acanthamoeba castellanii str. Neff	Acanthamoeba castellanii
UniProtKB	L8HLU1	ACA1_292820	enables	GO:0019787	ubiquitin-like protein transferase activity	ECO:0000256	IEA	GO_REF:0000002	InterPro:IPR007135	1257118	InterPro	NA	F	Acanthamoeba castellanii str. Neff	Acanthamoeba castellanii
UniProtKB	M0QSP9	ACA1_117160	enables	GO:0061630	ubiquitin protein ligase activity	ECO:0000256	IEA	GO_REF:0000002	InterPro:IPR042755	1257118	InterPro	NA	F	Acanthamoeba castellanii str. Neff	Acanthamoeba castellanii
